# Supplementary material for: Population structure of three Psammodromus species in the Iberian Peninsula
Source: PeerJ. 2015 Jun 4;3:e994. doi: 10.7717/peerj.994 (PMC4458133; doi:10.7717/peerj.994)
Supplement: Supplemental Information 1 — Psammodromus edwarsianus Cytochrome B sequences dataset in fasta format. [file peerj-03-994-s001.fas]

>1Val_Ed
GCAATACACTATAATGCAGACATTAACTCCGCATTCTCATCAGTAACCCACATCCATCGAGACGTTCAACACGGATGACTAATCCGAAATATTCACGCCAACGGAGCATCACTATTCTTTATCTGTATTTATATGCACATTGGACGGGGCTTATACTATGGATCTTATTTATTTACTGAAACCTGAAACATTGGAGTTCTACTTCTTCTACTGGTAATAGCCACAGCTTTTATAGGATACGTCCTCCCA
>2Val_Ed
GCAATACACTATAACGCAGACATTAACTCCGCATTCTCATCAGTAACCCACATCCATCGAGACGTTCAACACGGATGACTAATCCGAAATATTCACGCCAACGGAGCATCACTATTCTTTATCTGTATTTATATGCACATTGGACGGGGCTTATACTATGGATCTTATTTATTTACTGAAACCTGAAACATTGGAGTTCTGCTTCTTCTACTGGTAATAGCCACAGCTTTTATAGGATACGTCCTCCCA
>3Val_Ed
GCAATACACTATAACGCAGACATTAACTCCGCATTCTCATCAGTAACCCACATCCATCGAGACGTTCAACACGGATGACTAATCCGAAATATTCACGCCAACGGAGCATCACTATTCTTTATCTGTATTTATATGCACATTGGACGGGGCTTATACTATGGATCTTATTTATTTACTGAAACCTGAAACATTGGAGTTCTGCTTCTTCTACTGGTAATAGCCACAGCTTTTATAGGATACGTCCTCCCA
>4Val_Ed
GCAATACACTATAACGCAGACATTAACTCCGCATTCTCATCAGTAACCCACATCCATCGAGACGTTCAACACGGATGACTAATCCGAAATATTCACGCCAACGGAGCATCACTATTCTTTATCTGTATTTATATGCACATTGGACGGGGCTTATACTATGGATCTTATTTATTTACTGAAACCTGAAACATTGGAGTTCTACTTCTTCTACTGGTAATAGCCACAGCTTTTATAGGATACGTCCTCCCA
>5Val_Ed
GCAATACACTATAATGCAGACATTAACTCCGCATTCTCATCAGTAACCCACATCCATCGAGACGTTCAACACGGATGACTAATCCGAAATATTCACGCCAACGGAGCATCACTATTCTTTATCTGTATTTATATGCACATTGGACGGGGCTTATACTATGGATCTTATTTATTTACTGAAACCTGAAACATTGGAGTTCTACTTCTTCTACTGGTAATAGCCACAGCTTTTATAGGATACGTCCTCCCA
>12BGrn_Ed
GCAATACACTATAATGCAGACATTAACTCCGCATTCTCATCAGTAACCCACATCCATCGAGACGTTCAACACGGATGACTAATCCGAAATATTCACGCCAACGGAGCATCACTATTCTTTATCTGTATTTATATGCACATTGGACGAGGCTTATATTATGGATCCTATTTATTTACTGAAACCTGAAACATTGGAGTTCTACTTCTTCTACTGGTAATAGCCACAGCTTTTATAGGATATGTCCTCCCA
>16BGrn_Ed
GCAATACACTATAATGCAGACATTAACTCCGCATTCTCATCAGTAACCCACATCCACCGAGACGTTCAACACGGATGACTAATCCGAAATATTCACGCCAACGGAGCATCACTATTCTTTATCTGTATTTATATGCACATTGGACGGGGCTTATATTATGGATCCTATTTATTTACTGAAACCTGAAACATTGGAGTTCTACTTCTTCTACTGGTAATAGCCACAGCTTTTATAGGATATGTCCTCCCA
>17BGrn_Ed
GCAATACACTATAATGCAGACATTAACTCCGCATTCTCATCAGTAACCCACATCCACCGAGACGTTCAACACGGATGACTAATCCGAAATATTCACGCCAACGGAGCATCACTATTCTTTATCTGTATTTATATGCACATTGGACGGGGCTTATATTATGGATCCTATTTGTTTACTGAAACCTGAAACATTGGAGTTCTACTTCTTCTACTAGTAATAGCCACAGCTTTTATAGGATATGTACTCCCA
>18BGrn_Ed
GCAATACACTATAATGCAGACATTAACTCCGCATTCTCATCAGTAACCCACATCCACCGAGACGTTCAACACGGATGACTAATCCGAAATATTCACGCCAACGGAGCATCACTATTCTTTATCTGTATTTATATGCACATTGGACGGGGCTTATATTATGGATCCTATTTATTTACTGAAACCTGAAACATTGGAGTTCTACTTCTTCTACTGGTAATAGCCACAGCTTTTATAGGATATGTCCTCCCA
>19BGrn_Ed
GCAATACACTATAATGCAGACATTAACTCCGCATTCTCATCAGTAACCCACATCCACCGAGACGTTCAACACGGATGACTAATCCGAAATATTCACGCCAACGGAGCATCACTATTCTTTATCTGTATTTATATGCACATTGGACGGGGCTTATATTATGGATCCTATTTGTTTACTGAAACCTGAAACATTGGAGTTCTACTTCTTCTACTAGTAATAGCCACAGCTTTTATAGGATATGTACTCCCA
>20BGrn_Ed
GCAATACACTATAATGCAGACATTAACTCCGCATTCTCATCAGTAACCCACATCCACCGAGACGTTCAACACGGATGACTAATCCGAAATATTCACGCCAACGGAGCATCACTATTCTTTATCTGTATTTATATGCACATTGGACGGGGCTTATATTATGGATCCTATTTATTTACTGAAACCTGAAACATTGGAGTTCTACTTCTTCTACTGGTAATAGCCACAGCTTTTATAGGATATGTCCTCCCA
>21BGrn_Ed
GCAATACACTATAATGCAGACATTAACTCCGCATTCTCATCAGTAACCCACATCCACCGAGACGTTCAACACGGATGACTAATCCGAAATATTCACGCCAACGGAGCATCACTATTCTTTATCTGTATTTATATGCACATTGGACGGGGCTTATATTATGGATCCTATTTATTTACTGAAACCTGAAACATTGGAGTTCTACTTCTTCTACTGGTAATAGCCACAGCTTTTATAGGATATGTCCTCCCA
>22BGrn_Ed
GCAATACACTATAATGCAGACATTAACTCCGCATTCTCATCAGTAACCCACATCCACCGAGACGTTCAACACGGATGACTAATCCGAAATATTCACGCCAACGGAGCATCACTATTCTTTATCTGTATTTATATGCACATTGGACGGGGCTTATATTATGGATCCTATTTATTTACTGAAACCTGAAACATTGGAGTTCTACTTCTTCTACTGGTAATAGCCACAGCTTTTATAGGATATGTCCTCCCA
>23BGrn_Ed
GCAATACACTATAATGCAGACATTAACTCCGCATTCTCATCAGTAACCCACATCCACCGAGACGTTCAACACGGATGACTAATCCGAAATATTCACGCCAACGGAGCATCACTATTCTTTATCTGTATTTATATGCACATTGGACGGGGCTTATATTATGGATCCTATTTATTTACTGAAACCTGAAACATTGGAGTTCTACTTCTTCTACTGGTAATAGCCACAGCTTTTATAGGATATGTCCTCCCA
>24BGrn_Ed
GCAATACACTATAATGCAGACATTAACTCCGCATTCTCATCAGTAACCCACATCCACCGAGACGTTCAACACGGATGACTAATCCGAAATATTCACGCCAACGGAGCATCACTATTCTTTATCTGTATTTATATGCACATTGGACGGGGCTTATATTATGGATCCTATTTATTTACTGAAACCTGAAACATTGGAGTTCTACTTCTTCTACTGGTAATAGCCACAGCTTTTATAGGATATGTCCTCCCA
>25BGrn_Ed
GCAATACACTATAATGCAGACATTAACTCCGCATTCTCATCAGTAACCCACATCCATCGAGACGTTCAACACGGATGACTAATCCGAAATATTCACGCCAACGGAGCATCACTATTCTTTATCTGTATTTATATGCACATTGGACGAGGCTTATATTATGGATCCTATTTATTTACTGAAACCTGAAACATTGGAGTTCTACTTCTTCTACTGGTAATAGCCACAGCTTTTATAGGATATGTCCTCCCA
>26BGrn_Ed
GCAATACACTATAATGCAGACATTAACTCCGCATTCTCATCAGTAACCCACATCCACCGAGACGTTCAACACGGATGACTAATCCGAAATATTCACGCCAACGGAGCATCACTATTCTTTATCTGTATTTATATGCACATTGGACGGGGCTTATATTATGGATCCTATTTATTTACTGAAACCTGAAACATTGGAGTTCTACTTCTTCTACTGGTAATAGCCACAGCTTTTATAGGATATGTCCTCCCA
>27BGrn_Ed
GCAATACACTATAATGCAGACATTAACTCCGCATTCTCATCAGTAACCCACATCCATCGAGACGTTCAACACGGATGACTAATCCGAAATATTCACGCCAACGGAGCATCACTATTCTTTATCTGTATTTATATGCACATTGGACGGGGCTTATATTATGGATCCTATTTATTTACTGAAACCTGAAACATTGGAGTTCTACTTCTTCTACTGGTAATAGCCACAGCTTTTATAGGATATGTCCTCCCA
>28BGrn_Ed
GCAATACACTATAATGCAGACATTAACTCCGCATTCTCATCAGTAACCCACATCCACCGAGACGTTCAACACGGATGACTAATCCGAAATATTCACGCCAACGGAGCATCACTATTCTTTATCTGTATTTATATGCACATTGGACGGGGCTTATATTATGGATCCTATTTATTTACTGAAACCTGAAACATTGGAGTTCTACTTCTTCTACTGGTAATAGCCACAGCTTTTATAGGATATGTCCTCCCA
>29BGrn_Ed
GCAATACACTATAATGCAGACATTAACTCCGCATTCTCATCAGTAACCCACATCCATCGAGACGTTCAACACGGATGACTAATCCGAAATATTCACGCCAACGGAGCATCACTATTCTTTATCTGTATTTATATGCACATTGGACGGGGCTTATATTATGGATCCTATTTATTTACTGAAACCTGAAACATTGGAGTTCTACTTCTTCTACTGGTAATAGCCACAGCTTTTATAGGATATGTCCTCCCA
>31Al_Ed
GCAATACACTATAATGCAGACATTAACTCCGCATTCTCATCAGTAACCCACATCCATCGAGACGTTCAACATGGATGACTAATCCGAAATATTCACGCCAACGGAGCATCACTATTCTTTATCTGTATTTATATGCACATTGGACGGGGCTTATACTATGGATCCTATTTATTTACTGAAACCTGAAACATTGGAGTCCTACTTCTTCTACTGGTAATAGCCACAGCCTTTATAGGATACGTCCTCCCA
>32Al_Ed
GCAATACACTATAATGCAGACATTAACTCCGCATTCTCATCAGTAACCCACATCCATCGAGACGTTCAACACGGATGACTAATCCGAAATATTCACGCCAACGGAGCATCACTATTCTTTATCTGTATTTATATGCACATTGGACGGGGCTTATACTATGGATCCTATTTATTTACTGAAACCTGAAACATTGGAGTCCTACTTCTTCTACTGGTAATAGCCACAGCCTTTATAGGATACGTCCTCCCA
>34Al_Ed
GCAATACACTATAATGCAGACATTAACTCCGCATTCTCATCAGTAACCCACATCCATCGAGACGTTCAACACGGATGACTAATCCGAAATATTCACGCCAACGGAGCATCACTATTCTTTATCTGTATTTATATGCACATTGGACGGGGCTTATACTATGGATCCTATTTATTTACTGAAACCTGAAACATTGGAGTCCTACTTCTTCTACTGGTAATAGCCACAGCCTTTATAGGATACGTCCTCCCA
>35Al_Ed
GCAATACACTATAATGCAGACATTAACTCCGCATTCTCATCAGTAACCCACATCCATCGAGACGTTCAACACGGATGACTAATCCGAAATATTCACGCCAACGGAGCATCACTATTCTTTATCTGTATTTATATGCACATTGGACGGGGCTTATACTATGGATCCTATTTATTTACTGAAACCTGAAACATTGGAGTCCTACTTCTTCTACTGGTAATAGCCACAGCCTTTATAGGATACGTCCTCCCA
>36Al_Ed
GCAATACACTATAATGCAGACATTAACTCCGCATTCTCATCAGTAACCCACATCCATCGAGACGTTCAACACGGATGACTAATCCGAAATATTCACGCCAACGGAGCATCACTATTCTTTATCTGTATTTATATGCACATTGGACGGGGCTTATACTATGGATCCTATTTATTTACTGAAACCTGAAACATTGGAGTCCTACTTCTTCTACTGGTAATAGCCACAGCCTTTATAGGATACGTCCTCCCA
>37Al_Ed
GCAATACACTATAATGCAGACATTAACTCCGCATTCTCATCAGTAACCCACATCCATCGAGACGTTCAACACGGATGACTAATCCGAAATATTCACGCCAACGGAGCATCACTATTCTTTATCTGTATTTATATGCACATTGGACGGGGCTTATACTATGGATCCTATTTATTTACTGAAACCTGAAACATTGGAGTCCTACTTCTTCTACTGGTAATAGCCACAGCCTTTATAGGATACGTCCTCCCA
>38Al_Ed
GCAATACACTATAATGCAGACATTAACTCCGCATTCTCATCAGTAACCCACATCCATCGAGACGTTCAACATGGATGACTAATCCGAAATATTCACGCCAACGGAGCATCACTATTCTTTATCTGTATTTATATGCACATTGGACGGGGCTTATACTATGGATCCTATTTATTTACTGAAACCTGAAACATTGGAGTCCTACTTCTTCTACTGGTAATAGCCACAGCCTTTATAGGATACGTCCTCCCA
>39Al_Ed
GCAATACACTATAATGCAGACATTAACTCCGCATTCTCATCAGTAACCCACATCCATCGAGACGTTCAACACGGATGACTAATCCGAAATATTCACGCCAACGGAGCATCACTATTCTTTATCTGTATTTATATGCACATTGGACGGGGCTTATACTATGGATCCTATTTATTTACTGAAACCTGAAACATTGGAGTCCTACTTCTTCTACTGGTAATAGCCACAGCCTTTATAGGATACGTCCTCCCA
>40Al_Ed
GCAATACACTATAATGCAGACATTAACTCCGCATTCTCATCAGTAACCCACATCCATCGAGACGTTCAACACGGATGACTAATCCGAAATATTCACGCCAACGGAGCATCACTATTCTTTATCTGTATTTATATGCACATTGGACGGGGCTTATACTATGGATCCTATTTATTTACTGAAACCTGAAACATTGGAGTCCTACTTCTTCTACTGGTAATAGCCACAGCCTTTATAGGATACGTCCTCCCA
>41Al_Ed
GCAATACACTATAATGCAGACATTAACTCCGCATTCTCATCAGTAACCCACATCCATCGAGACGTTCAACACGGATGACTAATCCGAAATATTCACGCCAACGGAGCATCACTATTCTTTATCTGTATTTATATGCACATTGGACGGGGCTTATACTATGGATCCTATTTATTTACTGAAACCTGAAACATTGGAGTCCTACTTCTTCTACTGGTAATAGCCACAGCCTTTATAGGATACGTCCTCCCA
>42Al_Ed
GCAATACACTATAATGCAGACATTAACTCCGCATTCTCATCAGTAACCCACATCCATCGAGACGTTCAACACGGATGACTAATCCGAAATATTCACGCCAACGGAGCATCACTATTCTTTATCTGTATTTATATGCACATTGGACGGGGCTTATACTATGGATCCTATTTATTTACTGAAACCTGAAACATTGGAGTCCTACTTCTTCTACTGGTAATAGCCACAGCCTTTATAGGATACGTCCTCCCA
>43Al_Ed
GCAATACACTATAATGCAGACATTAACTCCGCATTCTCATCAGTAACCCACATCCATCGAGACGTTCAACACGGATGACTAATCCGAAATATTCACGCCAACGGAGCATCACTATTCTTTATTTGTATTTATATGCACATTGGACGGGGCTTATACTATGGATCCTATTTATTTACTGAAACCTGAAACATTGGAGTCCTACTTCTTCTACTGGTAATAGCCACAGCCTTTATAGGATATGTCCTCCCA
>44Al_Ed
GCAATACACTATAATGCAGACATTAACTCCGCATTCTCATCAGTAACCCACATCCATCGAGACGTTCAACACGGATGACTAATCCGAAATATTCACGCCAACGGAGCATCACTATTCTTTATCTGTATTTATATGCACATTGGACGGGGCTTATACTATGGATCCTATTTATTTACTGAAACCTGAAACATTGGAGTCCTACTTCTTCTACTGGTAATAGCCACAGCCTTTATAGGATACGTCCTCCCA
>45Al_Ed
GCAATACACTATAATGCAGACATTAACTCCGCATTCTCATCAGTAACCCACATCCATCGAGACGTTCAACACGGATGACTAATCCGAAATATTCACGCCAACGGAGCATCACTATTCTTTATCTGTATTTATATGCACATTGGACGGGGCTTATACTATGGATCCTATTTATTTACTGAAACCTGAAACATTGGAGTCCTACTTCTTCTACTGGTAATAGCCACAGCCTTTATAGGATACGTCCTCCCA
>74Val_Ed
GCAATACACTATAATGCAGACATTAACTCCGCATTCTCATCAGTAACCCACATCCATCGAGACGTTCAACACGGATGACTAATCCGAAATATTCACGCCAACGGAGCATCACTATTCTTTATCTGTATTTATATGCACATTGGACGGGGCTTATACTATGGATCTTATTTATTTACTGAAACCTGAAACATTGGAGTTCTACTTCTTCTACTGGTAATAGCCACAGCTTTTATAGGATACGTCCTCCCA
>75Val_Ed
GCAATACACTATAACGCAGACATTAACTCCGCATTCTCATCAGTAACCCACATCCATCGAGACGTTCAACACGGATGACTAATCCGAAATATTCACGCCAACGGAGCATCACTATTCTTTATCTGTATTTATATGCACATTGGACGGGGCTTATACTATGGATCTTATTTATTTACTGAAACCTGAAACATTGGAGTTCTGCTTCTTCTACTGGTAATAGCCACAGCTTTTATAGGATACGTCCTCCCA
>76Val_Ed
GCAATACACTATAACGCAGACATTAACTCCGCATTCTCATCAGTAACCCACATCCATCGAGACGTTCAACACGGATGACTAATCCGAAATATTCACGCCAACGGAGCATCACTATTCTTTATCTGTATTTATATGCACATTGGACGGGGCTTATACTATGGATCTTATTTATTTACTGAAACCTGAAACATTGGAGTTCTACTTCTTCTACTGGTAATAGCCACAGCTTTTATAGGATACGTCCTCCCA
>77Val_Ed
GCAATACACTATAATGCAGACATTAACTCCGCATTCTCATCAGTAACCCACATCCATCGAGACGTTCAACACGGATGACTAATCCGAAATATTCACGCCAACGGAGCATCACTATTCTTTATCTGTATTTATATGCACATTGGACGGGGCTTATACTATGGATCTTATTTATTTACTGAAACCTGAAACATTGGAGTTCTACTTCTTCTACTGGTAATAGCCACAGCTTTTATAGGATACGTCCTCCCA
>78Val_Ed
GCAATACACTATAACGCAGACATTAACTCCGCATTCTCATCAGTAACCCACATCCATCGAGACGTTCAACACGGATGACTAATCCGAAATATTCACGCCAACGGAGCATCACTATTCTTTATCTGTATTTATATGCACATTGGACGGGGCTTATACTATGGATCTTATTTATTTACTGAAACCTGAAACATTGGAGTTCTGCTTCTTCTACTGGTAATAGCCACAGCTTTTATAGGATACGTCCTCCCA
>79Val_Ed
GCAATACACTATAACGCAGACATTAACTCCGCATTCTCATCAGTAACCCACATCCATCGAGACGTTCAACACGGATGACTAATCCGAAATATTCACGCCAACGGAGCATCACTATTCTTTATCTGTATTTATATGCACATTGGACGGGGCTTATACTATGGATCTTATTTATTTACTGAAACCTGAAACATTGGAGTTCTGCTTCTTCTACTGGTAATAGCCACAGCTTTTATAGGATACGTCCTCCCA
>80Val_Ed
GCAATACACTATAATGCAGACATTAACTCCGCATTCTCATCAGTAACCCACATCCATCGAGACGTTCAACACGGATGACTAATCCGAAATATTCACGCCAACGGAGCATCACTATTCTTTATCTGTATTTATATGCACATTGGACGGGGCTTATACTATGGATCTTATTTATTTACTGAAACCTGAAACATTGGAGTTCTACTTCTTCTACTGGTAATAGCCACAGCTTTTATAGGATACGTCCTCCCA
>81Val_Ed
GCAATACACTATAATGCAGACATTAACTCCGCATTCTCATCAGTAACCCACATCCATCGAGACGTTCAACACGGATGACTAATCCGAAATATTCACGCCAACGGAGCATCACTATTCTTTATCTGTATTTATATGCACATTGGACGGGGCTTATACTATGGATCTTATTTATTTACTGAAACCTGAAACATTGGAGTTCTACTTCTTCTACTGGTAATAGCCACAGCTTTTATAGGATACGTCCTCCCA
>82Val_Ed
GCAATACACTATAACGCAGACATTAACTCCGCATTCTCATCAGTAACCCACATCCATCGAGACGTTCAACACGGATGACTAATCCGAAATATTCACGCCAACGGAGCATCACTATTCTTTATCTGTATTTATATGCACATTGGACGGGGCTTATACTATGGATCTTATTTATTTACTGAAACCTGAAACATTGGAGTTCTGCTTCTTCTACTGGTAATAGCCACAGCTTTTATAGGATACGTCCTCCCA
>83Val_Ed
GCAATACACTATAACGCAGACATTAACTCCGCATTCTCATCAGTAACCCACATCCATCGAGACGTTCAACACGGATGACTAATCCGAAATATTCACGCCAACGGAGCATCACTATTCTTTATCTGTATTTATATGCACATTGGACGGGGCTTATACTATGGATCTTATTTATTTACTGAAACCTGAAACATTGGAGTTCTACTTCTTCTACTGGTAATAGCCACAGCTTTTATAGGATACGTCCTCCCA
>84Val_Ed
GCAATACACTATAACGCAGACATTAACTCCGCATTCTCATCAGTAACCCACATCCATCGAGACGTTCAACACGGATGACTAATCCGAAATATTCACGCCAACGGAGCATCACTATTCTTTATCTGTATTTATATGCACATTGGACGGGGCTTATACTATGGATCTTATTTATTTACTGAAACCTGAAACATTGGAGTTCTGCTTCTTCTACTGGTAATAGCCACAGCTTTTATAGGATACGTCCTCCCA
>87Val_Ed
GCAATACACTATAATGCAGACATTAACTCCGCATTCTCATCAGTAACCCACATCCATCGAGACGTTCAACACGGATGACTAATCCGAAATATTCACGCCAACGGAGCATCACTATTCTTTATCTGTATTTATATGCACATTGGACGGGGCTTATACTATGGATCTTATTTATTTACTGAAACCTGAAACATTGGAGTTCTACTTCTTCTACTGGTAATAGCCACAGCTTTTATAGGATACGTCCTCCCA
>88Val_Ed
GCAATACACTATAACGCAGACATTAACTCCGCATTCTCATCAGTAACCCACATCCATCGAGACGTTCAACACGGATGACTAATCCGAAATATTCACGCCAACGGAGCATCACTATTCTTTATCTGTATTTATATGCACATTGGACGGGGCTTATACTATGGATCTTATTTATTTACTGAAACCTGAAACATTGGAGTTCTGCTTCTTCTACTGGTAATAGCCACAGCTTTTATAGGATACGTCCTCCCA
>89Val_Ed
GCAATACACTATAATGCAGACATTAACTCCGCATTCTCATCAGTAACCCACATCCATCGAGACGTTCAACACGGATGACTAATCCGAAATATTCACGCCAACGGAGCATCACTATTCTTTATCTGTATTTATATGCACATTGGACGGGGCTTATACTATGGATCTTATTTATTTACTGAAACCTGAAACATTGGAGTTCTACTTCTTCTACTGGTAATAGCCACAGCTTTTATAGGATACGTCCTCCCA
>90Val_Ed
GCAATACACTATAATGCAGACATTAACTCCGCATTCCCATCAGTAACCCACATCCATCGAGACGTTCAACACGGATGACTAATCCGAAATATTCACGCCAACGGAGCATCACTATTCTTTATCTGTATTTATATGCACATTGGACGGGGCTTATACTATGGATCTTATTTATTTACTGAAACCTGAAACATTGGAGTTCTACTTCTTCTACTGGTAATAGCCACAGCTTTTATAGGATACGTCCTCCCA
>91Val_Ed
GCAATACACTATAACGCAGACATTAACTCCGCATTCTCATCAGTAACCCACATCCATCGAGACGTTCAACACGGATGACTAATCCGAAATATTCACGCCAACGGAGCATCACTATTCTTTATCTGTATTTATATGCACATTGGACGGGGCTTATACTATGGATCTTATTTATTTACTGAAACCTGAAACATTGGAGTTCTGCTTCTTCTACTGGTAATAGCCACAGCTTTTATAGGATACGTCCTCCCA
>92Val_Ed
GCAATACACTATAATGCAGACATTAACTCCGCATTCCCATCAGTAACCCACATCCATCGAGACGTTCAACACGGATGACTAATCCGAAATATTCACGCCAACGGAGCATCACTATTCTTTATCTGTATTTATATGCACATTGGACGGGGCTTATACTATGGATCTTATTTATTTACTGAAACCTGAAACATTGGAGTTCTACTTCTTCTACTGGTAATAGCCACAGCTTTTATAGGATACGTCCTCCCA
>100PrBa_Ed
GCAATACACTATAATGCAGACATTAACTCCGCATTCTCATCAGTAACCCACATCCATCGAGACGTTCAACACGGATGACTAATCCGAAATATTCACGCCAACGGAGCATCACTATTCTTTATCTGTATTTATATGCACATTGGACGGGGCTTATACTATGGATCTTATTTATTTACTGAAACCTGAAACATTGGAGTTCTACTTCTTCTACTGGTAATAGCCACAGCTTTTATAGGATACGTCCTCCCA
>101PrBa_Ed
GCAATACACTATAATGCAGACATTAACTCCGCATTCTCATCAGTAACCCACATCCATCGAGACGTTCAACACGGATGACTAATCCGAAATATTCACGCCAACGGAGCATCACTATTCTTTATCTGTATTTATATGCACATTGGACGGGGCTTATACTATGGATCTTATTTATTTACTGAAACCTGAAACATTGGAGTTCTACTTCTTCTACTGGTAATAGCCACAGCTTTTATAGGATACGTCCTCCCA
>102PrBa_Ed
GCAATACACTATAATGCAGACATTAACTCCGCATTCTCATCAGTAACCCACATCCATCGAGACGTTCAACACGGATGACTAATCCGAAATATTCACGCCAACGGAGCATCACTATTCTTTATCTGTATTTATATGCACATTGGACGGGGCTTATACTATGGATCTTATTTATTTACTGAAACCTGAAACATTGGAGTTCTACTTCTTCTACTGGTAATAGCCACAGCTTTTATAGGATACGTCCTCCCA
>103PrBa_Ed
GCAATACACTATAATGCAGACATTAACTCCGCATTCTCATCAGTAACCCACATCCATCGAGACGTTCAACACGGATGACTAATCCGAAATATTCACGCCAACGGAGCATCACTATTCTTTATCTGTATTTATATGCACATTGGACGGGGCTTATACTATGGATCTTATTTATTTACTGAAACCTGAAACATTGGAGTTCTACTTCTTCTACTGGTAATAGCCACAGCTTTTATAGGATACGTCCTCCCA
>104PrBa_Ed
GCAATACACTATAATGCAGACATTAACTCCGCATTCTCATCAGTAACCCACATCCATCGAGACGTTCAACACGGATGACTAATCCGAAATATTCACGCCAACGGAGCATCACTATTCTTTATCTGTATTTATATGCACATTGGACGGGGCTTATACTATGGATCTTATTTATTTACTGAAACCTGAAACATTGGAGTTCTACTTCTTCTACTGGTAATAGCCACAGCTTTTATAGGATACGTCCTCCCA
>105PrBa_Ed
GCAATACACTATAATGCAGACATTAACTCCGCATTCTCATCAGTAACCCACATCCATCGAGACATTCAACACGGATGACTAATCCGAAATATTCACGCCAACGGAGCATCACTATTCTTTATCTGTATTTATATGCACATTGGACGGGGCTTATACTATGGATCTTATTTATTTACTGAAACCTGAAACATTGGAGTTCTACTTCTTCTACTGGTAATAGCCACAGCTTTTATAGGATACGTCCTCCCA
>107PrBa_Ed
GCAATACACTATAATGCAGACATTAACTCCGCATTCTCATCAGTAACCCACATCCATCGAGACGTTCAACACGGATGACTAATCCGAAATATTCACGCCAACGGAGCATCACTATTCTTTATCTGTATTTATATGCACATTGGACGGGGCTTATACTATGGATCTTATTTATTTACTGAAACCTGAAACATTGGAGTTCTACTTCTTCTACTGGTAATAGCCACAGCTTTTATAGGATACGTCCTCCCA
>108PrBa_Ed
GCAATACACTATAATGCAGACATTAACTCCGCATTCTCATCAGTAACCCACATCCATCGAGACGTTCAACACGGATGACTAATCCGAAATATTCACGCCAACGGAGCATCACTATTCTTTATCTGTATTTATATGCACATTGGACGGGGCTTATACTATGGATCTTATTTATTTACTGAAACCTGAAACATTGGAGTTCTACTTCTTCTACTGGTAATAGCCACAGCTTTTATAGGATACGTCCTCCCA
>109PrBa_Ed
GCAATACACTATAATGCAGACATTAACTCCGCATTCTCATCAGTAACCCACATCCATCGAGACGTTCAACACGGATGACTAATCCGAAATATTCACGCCAACGGAGCATCACTATTCTTTATCTGTATTTATATGCACATTGGACGGGGCTTATACTATGGATCTTATTTATTTACTGAAACCTGAAACATTGGAGTTCTACTTCTTCTACTGGTAATAGCCACAGCTTTTATAGGATACGTCCTCCCA
>110PrBa_Ed
GCAATACACTATAATGCAGACATTAACTCCGCATTCTCATCAGTAACCCACATCCATCGAGACGTTCAACACGGATGACTAATCCGAAATATTCACGCCAACGGAGCATCACTATTCTTTATCTGTATTTATATGCACATTGGACGGGGCTTATACTATGGATCTTATTTATTTACTGAAACCTGAAACATTGGAGTTCTACTTCTTCTACTGGTAATAGCCACAGCTTTTATAGGATACGTCCTCCCA
>111PrBa_Ed
GCAATACACTATAATGCAGACATTAACTCCGCATTCTCATCAGTAACCCACATCCATCGAGACGTTCAACACGGATGACTAATCCGAAATATTCACGCCAACGGAGCATCACTATTCTTTATCTGTATTTATATGCACATTGGACGGGGCTTATACTATGGATCTTATTTATTTACTGAAACCTGAAACATTGGAGTTCTACTTCTTCTACTGGTAATAGCCACAGCTTTTATAGGATACGTCCTCCCA
>112PrBa_Ed
GCAATACACTATAATGCAGACATTAACTCCGCATTCTCATCAGTAACCCACATCCATCGAGACATTCAACACGGATGACTAATCCGAAATATTCACGCCAACGGAGCATCACTATTCTTTATCTGTATTTATATGCACATTGGACGGGGCTTATACTATGGATCTTATTTATTTACTGAAACCTGAAACATTGGAGTTCTACTTCTTCTACTGGTAATAGCCACAGCTTTTATAGGATACGTCCTCCCA
>113PrBa_Ed
GCAATACACTATAATGCAGACATTAACTCCGCATTCTCATCAGTAACCCACATCCATCGAGACGTTCAACACGGATGACTAATCCGAAATATTCACGCCAACGGAGCATCACTATTCTTTATCTGTATTTATATGCACATTGGACGGGGCTTATACTATGGATCTTATTTATTTACTGAAACCTGAAACATTGGAGTTCTACTTCTTCTACTGGTAATAGCCACAGCTTTTATAGGATACGTCCTCCCA
>114PrBa_Ed
GCAATACACTATAATGCAGACATTAACTCCGCATTCTCATCAGTAACCCACATCCATCGAGACGTTCAACACGGATGACTAATCCGAAATATTCACGCCAACGGAGCATCACTATTCTTTATCTGTATTTATATGCACATTGGACGGGGCTTATACTATGGATCTTATTTATTTACTGAAACCTGAAACATTGGAGTTCTACTTCTTCTACTGGTAATAGCCACAGCTTTTATAGGATACGTCCTCCCA
>115PrBa_Ed
GCAATACACTATAATGCAGACATTAACTCCGCATTCTCATCAGTAACCCACATCCATCGAGACATTCAACACGGATGACTAATCCGAAATATTCACGCCAACGGAGCATCACTATTCTTTATCTGTATTTATATGCACATTGGACGGGGCTTATACTATGGATCTTATTTATTTACTGAAACCTGAAACATTGGAGTTCTACTTCTTCTACTGGTAATAGCCACAGCTTTTATAGGATACGTCCTCCCA
>116PrBa_Ed
GCAATACACTATAATGCAGACATTAACTCCGCATTCTCATCAGTAACCCACATCCATCGAGACGTTCAACACGGATGACTAATCCGAAATATTCACGCCAACGGAGCATCACTATTCTTTATCTGTATTTATATGCACATTGGACGGGGCTTATACTATGGATCTTATTTATTTACTGAAACCTGAAACATTGGAGTTCTACTTCTTCTACTGGTAATAGCCACAGCTTTTATAGGATACGTCCTCCCA
>117PrBa_Ed
GCAATACACTATAATGCAGACATTAACTCCGCATTCTCATCAGTAACCCACATCCATCGAGACGTTCAACACGGATGACTAATCCGAAATATTCACGCCAACGGAGCATCACTATTCTTTATCTGTATTTATATGCACATTGGACGGGGCTTATACTATGGATCTTATTTATTTACTGAAACCTGAAACATTGGAGTTCTACTTCTTCTACTGGTAATAGCCACAGCTTTTATAGGATACGTCCTCCCA
>118PrBa_Ed
GCAATACACTATAATGCAGACATTAACTCCGCATTCTCATCAGTAACCCACATCCATCGAGACATTCAACACGGATGACTAATCCGAAATATTCACGCCAACGGAGCATCACTATTCTTTATCTGTATTTATATGCACATTGGACGGGGCTTATACTATGGATCTTATTTATTTACTGAAACCTGAAACATTGGAGTTCTACTTCTTCTACTGGTAATAGCCACAGCTTTTATAGGATACGTCCTCCCA
>119PrBa_Ed
GCAATACACTATAATGCAGACATTAACTCCGCATTCTCATCAGTAACCCACATCCATCGAGACGTTCAACACGGATGACTAATCCGAAATATTCACGCCAACGGAGCATCACTATTCTTTATCTGTATTTATATGCACATTGGACGGGGCTTATACTATGGATCTTATTTATTTACTGAAACCTGAAACATTGGAGTTCTACTTCTTCTACTGGTAATAGCCACAGCTTTTATAGGATACGTCCTCCCA
>120PrBa_Ed
GCAATACACTATAATGCAGACATTAACTCCGCATTCTCATCAGTAACCCACATCCATCGAGACGTTCAACACGGATGACTAATCCGAAATATTCACGCCAACGGAGCATCACTATTCTTTATCTGTATTTATATGCACATTGGACGGGGCTTATACTATGGATCTTATTTATTTACTGAAACCTGAAACATTGGAGTTCTACTTCTTCTACTGGTAATAGCCACAGCTTTTATAGGATACGTCCTCCCA
>121PrBa_Ed
GCAATACACTATAATGCAGACATTAACTCCGCATTCTCATCAGTAACCCACATCCATCGAGACGTTCAACACGGATGACTAATCCGAAATATTCACGCCAACGGAGCATCACTATTCTTTATCTGTATTTATATGCACATTGGACGGGGCTTATACTATGGATCTTATTTATTTACTGAAACCTGAAACATTGGAGTTCTACTTCTTCTACTGGTAATAGCCACAGCTTTTATAGGATACGTCCTCCCA
>122PrBa_Ed
GCAATACACTATAATGCAGACATTAACTCCGCATTCTCATCAGTAACCCACATCCATCGAGACGTTCAACACGGATGACTAATCCGAAATATTCACGCCAACGGAGCATCACTATTCTTTATCTGTATTTATATGCACATTGGACGGGGCTTATACTATGGATCTTATTTATTTACTGAAACCTGAAACATTGGAGTTCTACTTCTTCTACTGGTAATAGCCACAGCTTTTATAGGATACGTCCTCCCA
>123PrBa_Ed
GCAATACACTATAATGCAGACATTAACTCCGCATTCTCATCAGTAACCCACATCCATCGAGACGTTCAACACGGATGACTAATCCGAAATATTCACGCCAACGGAGCATCACTATTCTTTATCTGTATTTATATGCACATTGGACGGGGCTTATACTATGGATCTTATTTATTTACTGAAACCTGAAACATTGGAGTTCTACTTCTTCTACTGGTAATAGCCACAGCTTTTATAGGATACGTCCTCCCA
>124PrBa_Ed
GCAATACACTATAATGCAGACATTAACTCCGCATTCTCATCAGTAACCCACATCCATCGAGACGTTCAACACGGATGACTAATCCGAAATATTCACGCCAACGGAGCATCACTATTCTTTATCTGTATTTATATGCACATTGGACGGGGCTTATACTATGGATCTTATTTATTTACTGAAACCTGAAACATTGGAGTTCTACTTCTTCTACTGGTAATAGCCACAGCTTTTATAGGATACGTCCTCCCA
>125Gir_Ed
GCAATACACTATAATGCAGACATTAACTCCGCATTCTCATCAGTAACCCACATCCATCGAGACGTTCAACACGGATGACTAATCCGAAATATTCACGCCAACGGAGCATCACTATTCTTTATCTGTATTTATATGCACATTGGACGGGGCTTATACTATGGATCTTATTTATTTACTGAAACCTGAAACATTGGAGTTCTACTTCTTCTACTGGTAATAGCCACAGCTTTTATAGGATACGTCCTCCCA
>126Gir_Ed
GCAATACACTATAATGCAGACATTAACTCCGCATTCTCATCAGTAACCCACATCCATCGAGACGTTCAACACGGATGACTAATCCGAAATATTCACGCCAACGGAGCATCACTATTCTTTATCTGTATTTATATGCACATTGGACGGGGCTTATACTATGGATCTTATTTATTTACTGAAACCTGAAACATTGGAGTTCTACTTCTTCTACTGGTAATAGCCACAGCTTTTATAGGATACGTCCTCCCA
>127Gir_Ed
GCAATACACTATAATGCAGACATTAACTCCGCATTCTCATCAGTAACCCACATCCATCGAGACGTTCAACACGGATGACTAATCCGAAATATTCACGCCAACGGAGCATCACTATTCTTTATCTGTATTTATATGCACATTGGACGGGGCTTATACTATGGATCTTATTTATTTACTGAAACCTGAAACATTGGAGTTCTACTTCTTCTACTGGTAATAGCCACAGCTTTTATAGGATACGTCCTCCCA
>128Gir_Ed
GCAATACACTATAATGCAGACATTAACTCCGCATTCTCATCAGTAACCCACATCCATCGAGACGTTCAACACGGATGACTAATCCGAAATATTCACGCCAACGGAGCATCACTATTCTTTATCTGTATTTATATGCACATTGGACGGGGCTTATACTATGGATCTTATTTATTTACTGAAACCTGAAACATTGGAGTTCTACTTCTTCTACTGGTAATAGCCACAGCTTTTATAGGATACGTCCTCCCA
>129Gir_Ed
GCAATACACTATAATGCAGACATTAACTCCGCATTCTCATCAGTAACCCACATCCATCGAGACGTTCAACACGGATGACTAATCCGAAATATTCACGCCAACGGAGCATCACTATTCTTTATCTGTATTTATATGCACATTGGACGGGGCTTATACTATGGATCTTATTTATTTACTGAAACCTGAAACATTGGAGTTCTACTTCTTCTACTGGTAATAGCCACAGCTTTTATAGGATACGTCCTCCCA
>130Gir_Ed
GCAATACACTATAATGCAGACATTAACTCCGCATTCTCATCAGTAACCCACATCCATCGAGACGTTCAACACGGATGACTAATCCGAAATATTCACGCCAACGGAGCATCACTATTCTTTATCTGTATTTATATGCACATTGGACGGGGCTTATACTATGGATCTTATTTATTTACTGAAACCTGAAACATTGGAGTTCTACTTCTTCTACTGGTAATAGCCACAGCTTTTATAGGATACGTCCTCCCA
>131Gir_Ed
GCAATACACTATAATGCAGACATTAACTCCGCATTCTCATCAGTAACCCACATCCATCGAGACGTTCAACACGGATGACTAATCCGAAATATTCACGCCAACGGAGCATCACTATTCTTTATCTGTATTTATATGCACATTGGACGGGGCTTATACTATGGATCTTATTTATTTACTGAAACCTGAAACATTGGAGTTCTACTTCTTCTACTGGTAATAGCCACAGCTTTTATAGGATACGTCCTCCCA
>132Gir_Ed
GCAATACACTATAATGCAGACATTAACTCCGCATTCTCATCAGTAACCCACATCCATCGAGACGTTCAACACGGATGACTAATCCGAAATATTCACGCCAACGGAGCATCACTATTCTTTATCTGTATTTATATGCACATTGGACGGGGCTTATACTATGGATCTTATTTATTTACTGAAACCTGAAACATTGGAGTTCTACTTCTTCTACTGGTAATAGCCACAGCTTTTATAGGATACGTCCTCCCA
>133Gir_Ed
GCAATACACTATAATGCAGACATTAACTCCGCATTCTCATCAGTAACCCACATCCATCGAGACGTTCAACACGGATGACTAATCCGAAATATTCACGCCAACGGAGCATCACTATTCTTTATCTGTATTTATATGCACATTGGACGGGGCTTATACTATGGATCTTATTTATTTACTGAAACCTGAAACATTGGAGTTCTACTTCTTCTACTGGTAATAGCCACAGCTTTTATAGGATACGTCCTCCCA
>134Gir_Ed
GCAATACACTATAATGCAGACATTAACTCCGCATTCTCATCAGTAACCCACATCCATCGAGACGTTCAACACGGATGACTAATCCGAAATATTCACGCCAACGGAGCATCACTATTCTTTATCTGTATTTATATGCACATTGGACGGGGCTTATACTATGGATCTTATTTATTTACTGAAACCTGAAACATTGGAGTTCTACTTCTTCTACTGGTAATAGCCACAGCTTTTATAGGATACGTCCTCCCA
>135Gir_Ed
GCAATACACTATAATGCAGACATTAACTCCGCATTCTCATCAGTAACCCACATCCATCGAGACGTTCAACACGGATGACTAATCCGAAATATTCACGCCAACGGAGCATCACTATTCTTTATCTGTATTTATATGCACATTGGACGGGGCTTATACTATGGATCTTATTTATTTACTGAAACCTGAAACATTGGAGTTCTACTTCTTCTACTGGTAATAGCCACAGCTTTTATAGGATACGTCCTCCCA
>136Gir_Ed
GCAATACACTATAATGCAGACATTAACTCCGCATTCTCATCAGTAACCCACATCCATCGAGACGTTCAACACGGATGACTAATCCGAAATATTCACGCCAACGGAGCATCACTATTCTTTATCTGTATTTATATGCACATTGGACGGGGCTTATACTATGGATCTTATTTATTTACTGAAACCTGAAACATTGGAGTTCTACTTCTTCTACTGGTAATAGCCACAGCTTTTATAGGATACGTCCTCCCA
>137Gir_Ed
GCAATACACTATAATGCAGACATTAACTCCGCATTCTCATCAGTAACCCACATCCATCGAGACGTTCAACACGGATGACTAATCCGAAATATTCACGCCAACGGAGCATCACTATTCTTTATCTGTATTTATATGCACATTGGACGGGGCTTATACTATGGATCTTATTTATTTACTGAAACCTGAAACATTGGAGTTCTACTTCTTCTACTGGTAATAGCCACAGCTTTTATAGGATACGTCCTCCCA
>138Gir_Ed
GCAATACACTATAATGCAGACATTAACTCCGCATTCTCATCAGTAACCCACATCCATCGAGACGTTCAACACGGATGACTAATCCGAAATATTCACGCCAACGGAGCATCACTATTCTTTATCTGTATTTATATGCACATTGGACGGGGCTTATACTATGGATCTTATTTATTTACTGAAACCTGAAACATTGGAGTTCTACTTCTTCTACTGGTAATAGCCACAGCTTTTATAGGATACGTCCTCCCA
>139Gir_Ed
GCAATACACTATAATGCAGACATTAACTCCGCATTCTCATCAGTAACCCACATCCATCGAGACGTTCAACACGGATGACTAATCCGAAATATTCACGCCAACGGAGCATCACTATTCTTTATCTGTATTTATATGCACATTGGACGGGGCTTATACTATGGATCTTATTTATTTACTGAAACCTGAAACATTGGAGTTCTACTTCTTCTACTGGTAATAGCCACAGCTTTTATAGGATACGTCCTCCCA
>140Gir_Ed
GCAATACACTATAATGCAGACATTAACTCCGCATTCTCATCAGTAACCCACATCCATCGAGACGTTCAACACGGATGACTAATCCGAAATATTCACGCCAACGGAGCATCACTATTCTTTATCTGTATTTATATGCACATTGGACGGGGCTTATACTATGGATCTTATTTATTTACTGAAACCTGAAACATTGGAGTTCTACTTCTTCTACTGGTAATAGCCACAGCTTTTATAGGATACGTCCTCCCA
>141Gir_Ed
GCAATACACTATAATGCAGACATTAACTCCGCATTCTCATCAGTAACCCACATCCATCGAGACGTTCAACACGGATGACTAATCCGAAATATTCACGCCAACGGAGCATCACTATTCTTTATCTGTATTTATATGCACATTGGACGGGGCTTATACTATGGATCTTATTTATTTACTGAAACCTGAAACATTGGAGTTCTACTTCTTCTACTGGTAATAGCCACAGCTTTTATAGGATACGTCCTCCCA
>142Gir_Ed
GCAATACACTATAATGCAGACATTAACTCCGCATTCTCATCAGTAACCCACATCCATCGAGACGTTCAACACGGATGACTAATCCGAAATATTCACGCCAACGGAGCATCACTATTCTTTATCTGTATTTATATGCACATTGGACGGGGCTTATACTATGGATCTTATTTATTTACTGAAACCTGAAACATTGGAGTTCTACTTCTTCTACTGGTAATAGCCACAGCTTTTATAGGATACGTCCTCCCA
>143Gir_Ed
GCAATACACTATAATGCAGACATTAACTCCGCATTCTCATCAGTAACCCACATCCATCGAGACGTTCAACACGGATGACTAATCCGAAATATTCACGCCAACGGAGCATCACTATTCTTTATCTGTATTTATATGCACATTGGACGGGGCTTATACTATGGATCTTATTTATTTACTGAAACCTGAAACATTGGAGTTCTACTTCTTCTACTGGTAATAGCCACAGCTTTTATAGGATACGTCCTCCCA
>144Gir_Ed
GCAATACACTATAATGCAGACATTAACTCCGCATTCTCATCAGTAACCCACATCCATCGAGACGTTCAACACGGATGACTAATCCGAAATATTCACGCCAACGGAGCATCACTATTCTTTATCTGTATTTATATGCACATTGGACGGGGCTTATACTATGGATCTTATTTATTTACTGAAACCTGAAACATTGGAGTTCTACTTCTTCTACTGGTAATAGCCACAGCTTTTATAGGATACGTCCTCCCA
>145Gir_Ed
GCAATACACTATAATGCAGACATTAACTCCGCATTCTCATCAGTAACCCACATCCATCGAGACGTTCAACACGGATGACTAATCCGAAATATTCACGCCAACGGAGCATCACTATTCTTTATCTGTATTTATATGCACATTGGACGGGGCTTATACTATGGATCTTATTTATTTACTGAAACCTGAAACATTGGAGTTCTACTTCTTCTACTGGTAATAGCCACAGCTTTTATAGGATACGTCCTCCCA
>146Gir_Ed
GCAATACACTATAATGCAGACATTAACTCCGCATTCTCATCAGTAACCCACATCCATCGAGACGTTCAACACGGATGACTAATCCGAAATATTCACGCCAACGGAGCATCACTATTCTTTATCTGTATTTATATGCACATTGGACGGGGCTTATACTATGGATCTTATTTATTTACTGAAACCTGAAACATTGGAGTTCTACTTCTTCTACTGGTAATAGCCACAGCTTTTATAGGATACGTCCTCCCA
>147Gir_Ed
GCAATACACTATAATGCAGACATTAACTCCGCATTCTCATCAGTAACCCACATCCATCGAGACGTTCAACACGGATGACTAATCCGAAATATTCACGCCAACGGAGCATCACTATTCTTTATCTGTATTTATATGCACATTGGACGGGGCTTATACTATGGATCTTATTTATTTACTGAAACCTGAAACATTGGAGTTCTACTTCTTCTACTGGTAATAGCCACAGCTTTTATAGGATACGTCCTCCCA
>148Gir_Ed
GCAATACACTATAATGCAGACATTAACTCCGCATTCTCATCAGTAACCCACATCCATCGAGACGTTCAACACGGATGACTAATCCGAAATATTCACGCCAACGGAGCATCACTATTCTTTATCTGTATTTATATGCACATTGGACGGGGCTTATACTATGGATCTTATTTATTTACTGAAACCTGAAACATTGGAGTTCTACTTCTTCTACTGGTAATAGCCACAGCTTTTATAGGATACGTCCTCCCA
>149Gir_Ed
GCAATACACTATAATGCAGACATTAACTCCGCATTCTCATCAGTAACCCACATCCATCGAGACGTTCAACACGGATGACTAATCCGAAATATTCACGCCAACGGAGCATCACTATTCTTTATCTGTATTTATATGCACATTGGACGGGGCTTATACTATGGATCTTATTTATTTACTGAAACCTGAAACATTGGAGTTCTACTTCTTCTACTGGTAATAGCCACAGCTTTTATAGGATACGTCCTCCCA
>150Gir_Ed
GCAATACACTATAATGCAGACATTAACTCCGCATTCTCATCAGTAACCCACATCCATCGAGACGTTCAACACGGATGACTAATCCGAAATATTCACGCCAACGGAGCATCACTATTCTTTATCTGTATTTATATGCACATTGGACGGGGCTTATACTATGGATCTTATTTATTTACTGAAACCTGAAACATTGGAGTTCTACTTCTTCTACTGGTAATAGCCACAGCTTTTATAGGATACGTCCTCCCA
>157Zr_Ed
GCAATACACTATAATGCAGACATTAACTCCGCATTCTCATCAGTAACCCACATCCATCGAGACGTTCAACACGGATGACTAATCCGAAATATTCACGCCAACGGAGCATCACTATTCTTTATCTGTATTTATATGCACATTGGACGGGGCTTATACTATGGATCTTATTTATTTACTGAAACCTGAAACATTGGAGTTCTACTTCTTCTACTGGTAATAGCCACAGCTTTTATAGGATACGTCCTCCCA
>158Zr_Ed
GCAATACACTATAATGCAGACATTAACTCCGCATTCTCATCAGTAACCCACATCCATCGAGACGTTCAACACGGATGACTAATCCGAAATATTCACGCCAACGGAGCATCACTATTCTTTATCTGTATTTATATGCACATTGGACGGGGCTTATACTATGGATCTTATTTATTTACTGAAACCTGAAACATTGGAGTTCTACTTCTTCTACTGGTAATAGCCACAGCTTTTATAGGATACGTCCTCCCA
>159Zr_Ed
GCAATACACTATAATGCAGACATTAACTCCGCATTCTCATCAGTAACCCACATCCATCGAGACGTTCAACACGGATGACTAATCCGAAATATTCACGCCAACGGAGCATCACTATTCTTTATCTGTATTTATATGCACATTGGACGGGGCTTATACTATGGATCTTATTTATTTACTGAAACCTGAAACATTGGAGTTCTACTTCTTCTACTGGTAATAGCCACAGCTTTTATAGGATACGTCCTCCCA
>160Zr_Ed
GCAATACACTATAATGCAGACATTAACTCCGCATTCTCATCAGTAACCCACATCCATCGAGACGTTCAACACGGATGACTAATCCGAAATATTCACGCCAACGGAGCATCACTATTCTTTATCTGTATTTATATGCACATTGGACGGGGCTTATACTATGGATCTTATTTATTTACTGAAACCTGAAACATTGGAGTTCTACTTCTTCTACTGGTAATAGCCACAGCTTTTATAGGATACGTCCTCCCA
>161Zr_Ed
GCAATACACTATAATGCAGACATTAACTCCGCATTCTCATCAGTAACCCACATCCATCGAGACGTTCAACACGGATGACTAATCCGAAATATTCACGCCAACGGAGCATCACTATTCTTTATCTGTATTTATATGCACATTGGACGGGGCTTATACTATGGATCTTATTTATTTACTGAAACCTGAAACATTGGAGTTCTACTTCTTCTACTGGTAATAGCCACAGCTTTTATAGGATACGTCCTCCCA
>162Zr_Ed
GCAATACACTATAATGCAGACATTAACTCCGCATTCTCATCAGTAACCCACATCCATCGAGACGTTCAACACGGATGACTAATCCGAAATATTCACGCCAACGGAGCATCACTATTCTTTATCTGTATTTATATGCACATTGGACGGGGCTTATACTATGGATCTTATTTATTTACTGAGACCTGAAACATTGGAGTTCTACTTCTTCTACTAGTAATAGCCACAGCTTTTATAGGATACGTCCTCCCA
>163Zr_Ed
GCAATACACTATAATGCAGACATTAACTCCGCATTCTCATCAGTAACCCACATCCATCGAGACGTTCAACACGGATGACTAATCCGAAATATTCACGCCAACGGAGCATCACTATTCTTTATCTGTATTTATATGCACATTGGACGGGGCTTATACTATGGATCTTATTTATTTACTGAAACCTGAAACATTGGAGTTCTACTTCTTCTACTGGTAATAGCCACAGCTTTTATAGGATACGTCCTCCCA
>164Zr_Ed
GCAATACACTATAATGCAGACATTAACTCCGCATTCTCATCAGTAACCCACATCCATCGAGACGTTCAACACGGATGACTAATCCGAAATATTCACGCCAACGGAGCATCACTATTCTTTATCTGTATTTATATGCACATTGGACGGGGCTTATACTATGGATCTTATTTATTTACTGAAACCTGAAACATTGGAGTTCTACTTCTTCTACTGGTAATAGCCACAGCTTTTATAGGATACGTCCTCCCA
>165Zr_Ed
GCAATACACTATAATGCAGACATTAACTCCGCATTCTCATCAGTAACCCACATCCATCGAGACGTTCAACACGGATGACTAATCCGAAATATTCACGCCAACGGAGCATCACTATTCTTTATCTGTATTTATATGCACATTGGACGGGGCTTATACTATGGATCTTATTTATTTACTGAAACCTGAAACATTGGAGTTCTACTTCTTCTACTGGTAATAGCCACAGCTTTTATAGGATACGTCCTCCCA
>166Zr_Ed
GCAATACACTATAATGCAGACATTAACTCCGCATTCTCATCAGTAACCCACATCCATCGAGACGTTCAACACGGATGACTAATCCGAAATATTCACGCCAACGGAGCATCACTATTCTTTATCTGTATTTATATGCACATTGGACGGGGCTTATACTATGGATCTTATTTATTTACTGAAACCTGAAACATTGGAGTTCTACTTCTTCTACTGGTAATAGCCACAGCTTTTATAGGATACGTCCTCCCA
>167Zr_Ed
GCAATACACTATAATGCAGACATTAACTCCGCATTCTCATCAGTAACCCACATCCATCGAGACGTTCAACACGGATGACTAATCCGAAATATTCACGCCAACGGAGCATCACTATTCTTTATCTGTATTTATATGCACATTGGACGGGGCTTATACTATGGATCTTATTTATTTACTGAAACCTGAAACATTGGAGTTCTACTTCTTCTACTGGTAATAGCCACAGCTTTTATAGGATACGTCCTCCCA
>168Zr_Ed
GCAATACACTATAATGCAGACATTAACTCCGCATTCTCATCAGTAACCCACATCCATCGAGACGTTCAACACGGATGACTAATCCGAAATATTCACGCCAACGGAGCATCACTATTCTTTATCTGTATTTATATGCACATTGGACGGGGCTTATACTATGGATCTTATTTATTTACTGAAACCTGAAACATTGGAGTTCTACTTCTTCTACTGGTAATAGCCACAGCTTTTATAGGATACGTCCTCCCA
>169Zr_Ed
GCAATACACTATAATGCAGACATTAACTCCGCATTCTCATCAGTAACCCACATCCATCGAGACGTTCAACACGGATGACTAATCCGAAATATTCACGCCAACGGAGCATCACTATTCTTTATCTGTATTTATATGCACATTGGACGGGGCTTATACTATGGATCTTATTTATTTACTGAAACCTGAAACATTGGAGTTCTACTTCTTCTACTGGTAATAGCCACAGCTTTTATAGGATACGTCCTCCCA
>170Zr_Ed
GCAATACACTATAATGCAGACATTAACTCCGCATTCTCATCAGTAACCCACATCCATCGAGACGTTCAACACGGATGACTAATCCGAAATATTCACGCCAACGGAGCATCACTATTCTTTATCTGTATTTATATGCACATTGGACGGGGCTTATACTATGGATCTTATTTATTTACTGAAACCTGAAACATTGGAGTTCTACTTCTTCTACTGGTAATAGCCACAGCTTTTATAGGATACGTCCTCCCA
>171Zr_Ed
GCAATACACTATAATGCAGACATTAACTCCGCATTCTCATCAGTAACCCACATCCATCGAGACGTTCAACACGGATGACTAATCCGAAATATTCACGCCAACGGAGCATCACTATTCTTTATCTGTATTTATATGCACATTGGACGGGGCTTATACTATGGATCTTATTTATTTACTGAAACCTGAAACATTGGAGTTCTACTTCTTCTACTGGTAATAGCCACAGCTTTTATAGGATACGTCCTCCCA
>172Zr_Ed
GCAATACACTATAATGCAGACATTAACTCCGCATTCTCATCAGTAACCCACATCCATCGAGACGTTCAACACGGATGACTAATCCGAAATATTCACGCCAACGGAGCATCACTATTCTTTATCTGTATTTATATGCACATTGGACGGGGCTTATACTATGGATCTTATTTATTTACTGAAACCTGAAACATTGGAGTTCTACTTCTTCTACTGGTAATAGCCACAGCTTTTATAGGATACGTCCTCCCA
>173Zr_Ed
GCAATACACTATAATGCAGACATTAACTCCGCATTCTCATCAGTAACCCACATCCATCGAGACGTTCAACACGGATGACTAATCCGAAATATTCACGCCAACGGAGCATCACTATTCTTTATCTGTATTTATATGCACATTGGACGGGGCTTATACTATGGATCTTATTTATTTACTGAAACCTGAAACATTGGAGTTCTACTTCTTCTACTGGTAATAGCCACAGCTTTTATAGGATACGTCCTCCCA
>174Zr_Ed
GCAATACACTATAATGCAGACATTAACTCCGCATTCTCATCAGTAACCCACATCCATCGAGACGTTCAACACGGATGACTAATCCGAAATATTCACGCCAACGGAGCATCACTATTCTTTATCTGTATTTATATGCACATTGGACGGGGCTTATACTATGGATCTTATTTATTTACTGAAACCTGAAACATTGGAGTTCTACTTCTTCTACTGGTAATAGCCACAGCTTTTATAGGATACGTCCTCCCA
>251Cu_Ed
GCAATACACTATAATGCAGACATTAACTCCGCATTCTCATCAGTAACCCACATCCATCGAGACGTTCAACACGGATGACTAATCCGAAATATTCACGCCAACGGAGCATCACTATTCTTTATCTGTATTTATATGCACATTGGACGGGGCTTATACTATGGATCTTATTTATTTACTGAAACCTGAAACATTGGAGTTCTACTTCTTCTGCTGGTAATAGCCACAGCTTTTATAGGATACGTCCTCCCA
>252Cu_Ed
GCAATACACTATAATGCAGACATTAACTCCGCATTCTCATCAGTAACCCACATCCATCGAGATGTTCAACACGGATGACTAATCCGAAATATTCACGCCAACGGAGCATCACTATTCTTTATCTGTATTTATATGCACATTGGACGGGGCTTATACTATGGATCTTATTTATTTACTGAAACCTGAAACATTGGAGTTCTACTTCTTCTACTGGTAATAGCCACAGCTTTTATAGGATACGTCCTCCCA
>253Cu_Ed
GCAATACACTATAATGCAGACATTAACTCCGCATTCTCATCAGTAACCCACATCCATCGAGACGTTCAACACGGATGACTAATCCGAAATATTCACGCCAACGGAGCATCACTATTCTTTATCTGTATTTATATGCACATTGGACGGGGCTTATACTATGGATCTTATTTATTTACTGAAACCTGAAACATTGGAGTTCTACTTCTTCTGCTGGTAATAGCCACAGCTTTTATAGGATACGTCCTCCCA
>254Cu_Ed
GCAATACACTATAATGCAGACATTAACTCCGCATTCTCATCAGTAACCCACATCCATCGAGACGTTCAACACGGATGACTAATCCGAAATATTCACGCCAACGGAGCATCACTATTCTTTATCTGTATTTATATGCACATTGGACGGGGCTTATACTATGGATCTTATTTATTTACTGAAACCTGAAACATTGGAGTTCTACTTCTTCTGCTGGTAATAGCCACAGCTTTTATAGGATACGTCCTCCCA
>255Cu_Ed
GCAATACACTATAATGCAGACATTAACTCCGCATTCTCATCAGTAACCCACATCCATCGAGATGTTCAACACGGATGACTAATCCGAAATATTCACGCCAACGGAGCATCACTATTCTTTATCTGTATTTATATGCACATTGGACGGGGCTTATACTATGGATCTTATTTATTTACTGAAACCTGAAACATTGGAGTTCTACTTCTTCTACTGGTAATAGCCACAGCTTTTATAGGATACGTCCTCCCA
>256Cu_Ed
GCAATACACTATAATGCAGACATTAACTCCGCATTCTCATCAGTAACCCACATCCATCGAGACGTTCAACACGGATGACTAATCCGAAATATTCACGCCAACGGAGCATCACTATTCTTTATCTGTATTTATATGCACATTGGACGGGGCTTATACTATGGATCTTATTTATTTACTGAAACCTGAAACATTGGAGTTCTACTTCTTCTACTGGTAATAGCCACAGCTTTTATAGGATACGTCCTCCCA
>257Cu_Ed
GCAATACACTATAATGCAGACATTAACTCCGCATTCTCATCAGTAACCCACATCCATCGAGACGTTCAACACGGATGACTAATCCGAAATATTCACGCCAACGGAGCATCACTATTCTTTATCTGTATTTATATGCACATTGGACGGGGCTTATACTATGGATCTTATTTATTTACTGAAACCTGAAACATTGGAGTTCTACTTCTTCTACTGGTAATAGCCACAGCTTTTATAGGATACGTCCTCCCA
>258Cu_Ed
GCAATACACTATAATGCAGACATTAACTCCGCATTCTCATCAGTAACCCACATCCATCGAGACGTTCAACACGGATGACTAATCCGAAATATTCACGCCAACGGAGCATCACTATTCTTTATCTGTATTTATATGCACATTGGACGGGGCTTATACTATGGATCTTATTTATTTACTGAAACCTGAAACATTGGAGTTCTACTTCTTCTACTGGTAATAGCCACAGCTTTTATAGGATACGTCCTCCCA
>259Cu_Ed
GCAATACACTATAATGCAGACATTAACTCCGCATTCTCATCAGTAACCCACATCCATCGAGACGTTCAACACGGATGACTAATCCGAAATATTCACGCCAACGGAGCATCACTATTCTTTATCTGTATTTATATGCACATTGGACGGGGCTTATACTATGGATCTTATTTATTTACTGAAACCTGAAACATTGGAGTTCTACTTCTTCTACTGGTAATAGCCACAGCTTTTATAGGATACGTCCTCCCA
>260Cu_Ed
GCAATACACTATAATGCAGACATTAACTCCGCATTCTCATCAGTAACCCACATCCATCGAGATGTTCAACACGGATGACTAATCCGAAATATTCACGCCAACGGAGCATCACTATTCTTTATCTGTATTTATATGCACATTGGACGGGGCTTATACTATGGATCTTATTTATTTACTGAAACCTGAAACATTGGAGTTCTACTTCTTCTACTGGTAATAGCCACAGCTTTTATAGGATACGTCCTCCCA
>261Cu_Ed
GCAATACACTATAATGCAGACATTAACTCCGCATTCTCATCAGTAACCCACATCCATCGAGACGTTCAACACGGATGACTAATCCGAAATATTCACGCCAACGGAGCATCACTATTCTTTATCTGTATTTATATGCACATTGGACGGGGCTTATACTATGGATCTTATTTATTTACTGAAACCTGAAACATTGGAGTTCTACTTCTTCTACTGGTAATAGCCACAGCTTTTATAGGATACGTCCTCCCA
>262Cu_Ed
GCAATACACTATAATGCAGACATTAACTCCGCATTCTCATCAGTAACCCACATCCATCGAGACGTTCAACACGGATGACTAATCCGAAATATTCACGCCAACGGAGCATCACTATTCTTTATCTGTATTTATATGCACATTGGACGGGGCTTATACTATGGATCTTATTTATTTACTGAAACCTGAAACATTGGAGTTCTACTTCTTCTGCTGGTAATAGCCACAGCTTTTATAGGATACGTCCTCCCA
>263Cu_Ed
GCAATACACTATAATGCAGACATTAACTCCGCATTCTCATCAGTAACCCACATCCATCGAGACGTTCAACACGGATGACTAATCCGAAATATTCACGCCAACGGAGCATCACTATTCTTTATCTGTATTTATATACACATTGGACGGGGCTTATACTATGGATCTTATTTATTTACTGAAACCTGAAACATTGGAGTTCTACTTCTTCTACTGGTAATAGCCACAGCTTTTATAGGATACGTCCTCCCA
>264Cu_Ed
GCAATACACTATAATGCAGACATTAACTCCGCATTCTCATCAGTAACCCACATCCATCGAGACGTTCAACACGGATGACTAATCCGAAATATTCACGCCAACGGAGCATCACTATTCTTTATCTGTATTTATATGCACATTGGACGGGGCTTATACTATGGATCTTATTTATTTACTGAAACCTGAAACATTGGAGTTCTACTTCTTCTACTGGTAATAGCCACAGCTTTTATAGGATACGTCCTCCCA
>265Cu_Ed
GCAATACACTATAATGCAGACATTAACTCCGCATTCTCATCAGTAACCCACATCCATCGAGACGTTCAACACGGATGACTAATCCGAAATATTCACGCCAACGGAGCATCACTATTCTTTATCTGTATTTATATGCACATTGGACGGGGCTTATACTATGGATCTTATTTATTTACTGAAACCTGAAACATTGGAGTTCTACTTCTTCTGCTGGTAATAGCCACAGCTTTTATAGGATACGTCCTCCCA
>329Gir_Ed
GCAATACACTATAATGCAGACATTAACTCCGCATTCTCATCAGTAACCCACATCCATCGAGACGTTCAACACGGATGACTAATCCGAAATATTCACGCCAACGGAGCATCACTATTCTTTATCTGTATTTATATGCACATTGGACGGGGCTTATACTATGGATCTTATTTATTTACTGAAACCTGAAACATTGGAGTTCTACTTCTTCTACTGGTAATAGCCACAGCTTTTATAGGATACGTCCTCCCA
