# Supplementary material for: Population structure of three Psammodromus species in the Iberian Peninsula
Source: PeerJ. 2015 Jun 4;3:e994. doi: 10.7717/peerj.994 (PMC4458133; doi:10.7717/peerj.994)
Supplement: Supplemental Information 2 — Psammodromus occidentalis Cytochrome B sequences dataset in fasta format. [file peerj-03-994-s002.fas]

>58CAMa_Oc
GCAATACACTACAACGCAGATATTAACTCCGCATTCTTATCAATTACTCACATCCACCGAGATGTTCAATACGGCTGATTTATCCGAAATATCCACGCTAACGGAGCATCAATATTCTTTATCTGTGTTTATATACACATTGGACGAGGTTTATACTACGGGTCCTATTTATTTACTGAAACCTGAAACATTGGAGTATTACTTCTCCTATTAGTAATAGCCACAGCCTTCATAGGATACGTCCTCCCA
>59CAMa_Oc
GCAATACACTACAACGCAGATATTAACTCCGCATTCTTATCAATTACTCACATCCACCGAGATGTTCAATACGGCTGATTTATCCGAAATATCCACGCTAACGGAGCATCAATATTCTTTATCTGTGTTTATATACACATTGGACGAGGTTTATACTACGGGTCCTATTTATTTACTGAAACCTGAAACATTGGAGTATTACTTCTCCTATTAGTAATAGCCACAGCCTTCATAGGATACGTCCTCCCA
>60CAMa_Oc
GCAATACACTACAACGCAGATATTAACTCCGCATTCTTATCAATTACTCACATCCACCGAGATGTTCAATACGGCTGATTTATCCGAAATATCCACGCTAACGGAGCATCAATATTCTTTATCTGTGTTTATATACACATTGGACGAGGTTTATACTACGGGTCCTATTTATTTACTGAAACCTGAAACATTGGAGTATTACTTCTCCTATTAGTAATAGCCACAGCCTTCATAGGATACGTCCTCCCA
>61CAMa_Oc
GCAATACACTACAACGCAGATATTAACTCCGCATTCTTATCAATTACTCACATCCACCGAGATGTTCAATACGGCTGATTTATCCGAAATATCCACGCTAACGGAGCATCAATATTCTTTATCTGTGTTTATATACACATTGGACGAGGTTTATACTACGGGTCCTATTTATTTACTGAAACCTGAAACATTGGAGTATTACTTCTCCTATTAGTAATAGCCACAGCCTTCATAGGATACGTCCTCCCA
>62CAMa_Oc
GCAATACACTACAACGCAGATATTAACTCCGCATTCTTATCAATTACTCACATCCACCGAGATGTTCAATACGGCTGATTTATCCGAAATATCCACGCTAACGGAGCATCAATATTCTTTATCTGTGTTTATATACACATTGGACGAGGTTTATACTACGGGTCCTATTTATTTACTGAAACCTGAAACATTGGAGTATTACTTCTCCTATTAGTAATAGCCACAGCCTTCATAGGATACGTCCTCCCA
>63CAMa_Oc
GCAATACACTACAACGCAGATATTAACTCCGCATTCTTATCAATTACTCACATCCACCGAGATGTTCAATACGGCTGATTCATCCGAAATATCCACGCTAACGGAGCATCAATATTCTTTATCTGTGTTTATATACACATTGGACGAGGTTTATACTACGGGTCCTATTTATTTACTGAAACCTGAAACATTGGAGTATTACTTCTCCTATTAGTAATAGCCACAGCCTTCATAGGATACGTCCTCCCA
>64CAMa_Oc
GCAATACACTACAACGCAGATATTAACTCCGCATTCTTATCAATTACTCACATCCACCGAGATGTTCAATACGGCTGATTTATCCGAAATATCCACGCTAACGGAGCATCAATATTCTTTATCTGTGTTTATATACACATTGGACGAGGTTTATACTACGGGTCCTATTTATTTACTGAAACCTGAAACATTGGAGTATTACTTCTCCTATTAGTAATAGCCACAGCCTTCATAGGATACGTCCTCCCA
>65CAMa_Oc
GCAATACACTACAACGCAGATATTAACTCCGCATTCTTATCAATTACTCACATCCACCGAGATGTTCAATACGGCTGATTCATCCGAAATATCCACGCTAACGGAGCATCAATATTCTTTATCTGTGTTTATATACACATTGGACGAGGTTTATACTACGGGTCCTATTTATTTACTGAAACCTGAAACATTGGAGTATTACTTCTCCTATTAGTAATAGCCACAGCCTTCATAGGATACGTCCTCCCA
>66CAMa_Oc
GCAATACACTACAACGCAGATATTAACTCCGCATTCTTATCAATTACTCACATCCACCGAGATGTTCAATACGGCTGATTTATCCGAAATATCCACGCTAACGGAGCATCAATATTCTTTATCTGTGTTTATATACACATTGGACGAGGTTTATACTACGGGTCCTATTTATTTACTGAAACCTGAAACATTGGAGTATTACTTCTCCTATTAGTAATAGCCACAGCCTTCATAGGATACGTCCTCCCA
>67CAMa_Oc
GCAATACACTACAACGCAGATATTAACTCCGCATTCTTATCAATTACTCACATCCACCGAGATGTTCAATACGGCTGATTTATCCGAAATATCCACGCTAACGGAGCATCAATATTCTTTATCTGTGTTTATATACACATTGGACGAGGTTTATACTACGGGTCCTATTTATTTACTGAAACCTGAAACATTGGAGTATTACTTCTCCTATTAGTAATAGCCACAGCCTTCATAGGATACGTCCTCCCA
>68CAMa_Oc
GCAATACACTACAACGCAGATATTAACTCCGCATTCTTATCAATTACTCACATCCACCGAGATGTTCAATACGGCTGATTTATCCGAAATATCCACGCTAACGGAGCATCAATATTCTTTATCTGTGTTTATATACACATTGGACGAGGTTTATACTACGGGTCCTATTTATTTACTGAAACCTGAAACATTGGAGTATTACTTCTCCTATTAGTAATAGCCACAGCCTTCATAGGATACGTCCTCCCA
>69CAMa_Oc
GCAATACACTACAACGCAGATATTAACTCCGCATTCTTATCAATTACTCACATCCACCGAGATGTTCAATACGGCTGATTTATCCGAAATATCCACGCTAACGGAGCATCAATATTCTTTATCTGTGTTTATATACACATTGGACGAGGTTTATACTACGGGTCCTATTTATTTACTGAAACCTGAAACATTGGAGTATTACTTCTCCTATTAGTAATAGCCACAGCCTTCATAGGATACGTCCTCCCA
>70CAMa_Oc
GCAATACACTACAACGCAGATATTAACTCCGCATTCTTATCAATTACTCACATCCACCGAGATGTTCAATACGGCTGATTTATCCGAAATATCCACGCTAACGGAGCATCAATATTCTTTATCTGTGTTTATATACACATTGGACGAGGTTTATACTACGGGTCCTATTTATTTACTGAAACCTGAAACATTGGAGTATTACTTCTCCTATTAGTAATAGCCACAGCCTTCATAGGATACGTCCTCCCA
>201Ln_Oc
GCAATACACTACAACGCAGATATTAACTCCGCATTCTTATCAATTACTCACATCCACCGAGATGTTCAATACGGCTGATTTATCCGAAATATCCACGCTAACGGAGCATCAATATTCTTTATCTGTGTTTATATACACATTGGACGAGGTTTATACTACGGGTCCTATTTATTTACTGAAACCTGAAACATTGGAGTATTACTTCTCCTATTAGTAATAGCCACAGCCTTCATAGGATACGTCCTCCCA
>202Ln_Oc
GCAATACACTACAACGCAGATATTAACTCCGCATTCTTATCAATTACTCACATCCACCGAGATGTTCAATACGGCTGATTTATCCGAAATATCCACGCTAACGGAGCATCAATATTCTTTATCTGTGTTTATATACACATTGGACGAGGTTTATACTACGGGTCCTATTTATTTACTGAAACCTGAAACATTGGAGTATTACTTCTCCTATTAGTAATAGCCACAGCCTTCATAGGATACGTCCTCCCA
>204Ln_Oc
GCAATACACTACAACGCAGATATTAACTCCGCATTCTTATCAATTACTCACATCCACCGAGATGTTCAATACGGCTGATTTATCCGAAATATCCACGCTAACGGAGCATCAATATTCTTTATCTGTGTTTATATACACATTGGACGAGGTTTATACTACGGGTCCTATTTATTTACTGAAACCTGAAACATTGGAGTATTACTTCTCCTATTAGTAATAGCCACAGCCTTCATAGGATACGTCCTCCCA
>205Ln_Oc
GCAATACACTACAACGCAGATATTAACTCCGCATTCTTATCAATTACTCACATCCACCGAGATGTTCAATACGGCTGATTTATCCGAAATATCCACGCTAACGGAGCATCAATATTCTTTATCTGTGTTTATATACACATTGGACGAGGTTTATACTACGGGTCCTATTTATTTACTGAAACCTGAAACATTGGAGTATTACTTCTCCTATTAGTAATAGCCACAGCCTTCATAGGATACGTCCTCCCA
>206Ln_Oc
GCAATACACTACAACGCAGATATTAACTCCGCATTCTTATCAATTACTCACATCCACCGAGATGTTCAATACGGCTGATTTATCCGAAATATCCACGCTAACGGAGCATCAATATTCTTTATCTGTGTTTATATACACATTGGACGAGGTTTATACTACGGGTCCTATTTATTTACTGAAACCTGAAACATTGGAGTATTACTTCTCCTATTAGTAATAGCCACAGCCTTCATAGGATACGTCCTCCCA
>207Ln_Oc
GCAATACACTACAACGCAGATATTAACTCCGCATTCTTATCAATTACTCACATCCACCGAGATGTTCAATACGGCTGATTTATCCGAAATATCCACGCTAACGGAGCATCAATATTCTTTATCTGTGTTTATATACACATTGGACGAGGTTTATACTACGGGTCCTATTTATTTACTGAAACCTGAAACATTGGAGTATTACTTCTCCTATTAGTAATAGCCACAGCCTTCATAGGATACGTCCTCCCA
>208Ln_Oc
GCAATACACTACAACGCAGATATTAACTCCGCATTCTTATCAATTACTCACATCCACCGAGATGTTCAATACGGCTGATTTATCCGAAATATCCACGCTAACGGAGCATCAATATTCTTTATCTGTGTTTATATACACATTGGACGAGGTTTATACTACGGGTCCTATTTATTTACTGAAACCTGAAACATTGGAGTATTACTTCTCCTATTAGTAATAGCCACAGCCTTCATAGGATACGTCCTCCCA
>209Ln_Oc
GCAATACACTACAACGCAGATATTAACTCCGCATTCTTATCAATTACTCACATCCACCGAGATGTTCAATACGGCTGATTTATCCGAAATATCCACGCTAACGGAGCATCAATATTCTTTATCTGTGTTTATATACACATTGGACGAGGTTTATACTACGGGTCCTATTTATTTACTGAAACCTGAAACATTGGAGTATTACTTCTCCTATTAGTAATAGCCACAGCCTTCATAGGATACGTCCTCCCA
>210Ln_Oc
GCAATACACTACAACGCAGATATTAACTCCGCATTCTTATCAATTACTCACATCCACCGAGATGTTCAATACGGCTGATTTATCCGAAATATCCACGCTAACGGAGCATCAATATTCTTTATCTGTGTTTATATACACATTGGACGAGGTTTATACTACGGGTCCTATTTATTTACTGAAACCTGAAACATTGGAGTATTACTTCTCCTATTAGTAATAGCCACAGCCTTCATAGGATACGTCCTCCCA
>266TEx_Oc
GCAATACACTACAACGCAGATATTAACTCCGCATTCTTATCAATTACTCACATCCACCGAGATGTTCAATACGGCTGATTTATCCGAAATATCCACGCCAACGGAGCATCAATATTCTTTATCTGTATTTATATACACATTGGACGAGGTTTATACTACGGGTCCTATTTATTTACTGAAACCTGAAACATTGGAGTATTACTTCTCCTATTAGTAATAGCCACAGCCTTCATAGGATACGTCCTCCCA
>267TEx_Oc
GCAATACACTACAACGCAGATATTAACTCCGCATTCTTATCAATTACTCACATCCACCGAGATGTTCAATACGGCTGATTTATCCGAAATATCCACGCCAACGGAGCATCAATATTCTTTATCTGTATTTATATACACATTGGACGAGGTTTATACTACGGGTCCTATTTATTTACTGAAACCTGAAACATTGGAGTATTACTTCTCCTATTAGTAATAGCCACAGCCTTCATAGGATACGTCCTCCCA
>268TEx_Oc
GCAATACACTACAACGCAGATATTAACTCCGCATTCTTATCAATTACTCACATCCACCGAGATGTTCAATACGGCTGATTTATCCGAAATATCCACGCTAACGGAGCATCAATATTCTTTATCTGTGTTTATATACACATTGGACGAGGTTTATACTACGGGTCCTACTTATTTACTGAAACCTGAAACATTGGAGTATTACTTCTCCTATTAGTAATAGCCACAGCCTTCATAGGATACGTCCTCCCA
>280Gal_Oc
GCAATACACTACAACGCAGATATTAACTCCGCATTCTTATCAATTACTCACATCCACCGAGATGTTCAATACGGCTGATTTATCCGAAATATCCACGCTAACGGAGCATCAATATTCTTTATCTGTGTTTATATACACATTGGACGAGGTTTATACTACGGGTCCTATTTATTTACTGAAACCTGAAACATTGGAGTATTACTTCTCCTATTAGTAATAGCCACAGCCTTCATAGGATACGTCCTCCCA
>281Gal_Oc
GCAATACACTACAACGCAGATATTAACTCCGCATTCTTATCAATTACTCACATCCACCGAGATGTTCAATACGGCTGATTTATCCGAAATATCCACGCTAACGGAGCATCAATATTCTTTATCTGTGTTTATATACACATTGGACGAGGTTTATACTACGGGTCCTATTTATTTACTGAAACCTGAAACATTGGAGTATTACTTCTCCTATTAGTAATAGCCACAGCCTTCATAGGATACGTCCTCCCA
>282Gal_Oc
GCAATACACTACAACGCAGATATTAACTCCGCATTCTTATCAATTACTCACATCCACCGAGATGTTCAATACGGCTGATTTATCCGAAATATCCACGCTAACGGAGCATCAATATTCTTTATCTGTGTTTATATACACATTGGACGAGGTTTATACTACGGGTCCTATTTATTTACTGAAACCTGAAACATTGGAGTATTACTTCTCCTATTAGTAATAGCCACAGCCTTCATAGGATACGTCCTCCCA
>283Gal_Oc
GCAATACACTACAACGCAGATATTAACTCCGCATTCTTATCAATTACTCACATCCACCGAGATGTTCAATACGGCTGATTTATCCGAAATATCCACGCTAACGGAGCATCAATATTCTTTATCTGTGTTTATATACACATTGGACGAGGTTTATACTACGGGTCCTATTTATTTACTGAAACCTGAAACATTGGAGTATTACTTCTCCTATTAGTAATAGCCACAGCCTTCATAGGATACGTCCTCCCA
>284Gal_Oc
GCAATACACTACAACGCAGATATTAACTCCGCATTCTTATCAATTACTCACATCCACCGAGATGTTCAATACGGCTGATTTATCCGAAATATCCACGCTAACGGAGCATCAATATTCTTTATCTGTGTTTATATACACATTGGACGAGGTTTATACTACGGGTCCTATTTATTTACTGAAACCTGAAACATTGGAGTATTACTTCTCCTATTAGTAATAGCCACAGCCTTCATAGGATACGTCCTCCCA
>285Gal_Oc
GCAATACACTACAACGCAGATATTAACTCCGCATTCTTATCAATTACTCACATCCACCGAGATGTTCAATACGGCTGATTTATCCGAAATATCCACGCTAACGGAGCATCAATATTCTTTATCTGTGTTTATATACACATTGGACGAGGTTTATACTACGGGTCCTATTTATTTACTGAAACCTGAAACATTGGAGTATTACTTCTCCTATTAGTAATAGCCACAGCCTTCATAGGATACGTCCTCCCA
>286Gal_Oc
GCAATACACTACAACGCAGATATTAACTCCGCATTCTTATCAATTACTCACATCCACCGAGATGTTCAATACGGCTGATTTATCCGAAATATCCACGCTAACGGAGCATCAATATTCTTTATCTGTGTTTATATACACATTGGACGAGGTTTATACTACGGGTCCTATTTATTTACTGAAACCTGAAACATTGGAGTATTACTTCTCCTATTAGTAATAGCCACAGCCTTCATAGGATACGTCCTCCCA
>287Gal_Oc
GCAATACACTACAACGCAGATATTAACTCCGCATTCTTATCAATTACTCACATCCACCGAGATGTTCAATACGGCTGATTTATCCGAAATATCCACGCTAACGGAGCATCAATATTCTTTATCTGTGTTTATATACACATTGGACGAGGTTTATACTACGGGTCCTATTTATTTACTGAAACCTGAAACATTGGAGTATTACTTCTCCTATTAGTAATAGCCACAGCCTTCATAGGATACGTCCTCCCA
>288Gal_Oc
GCAATACACTACAACGCAGATATTAACTCCGCATTCTTATCAATTACTCACATCCACCGAGATGTTCAATACGGCTGATTTATCCGAAATATCCACGCTAACGGAGCATCAATATTCTTTATCTGTGTTTATATACACATTGGACGAGGTTTATACTACGGGTCCTATTTATTTACTGAAACCTGAAACATTGGAGTATTACTTCTCCTATTAGTAATAGCCACAGCCTTCATAGGATACGTCCTCCCA
>289Gal_Oc
GCAATACACTACAACGCAGATATTAACTCCGCATTCTTATCAATTACTCACATCCACCGAGATGTTCAATACGGCTGATTTATCCGAAATATCCACGCTAACGGAGCATCAATATTCTTTATCTGTGTTTATATACACATTGGACGAGGTTTATACTACGGGTCCTATTTATTTACTGAAACCTGAAACATTGGAGTATTACTTCTCCTATTAGTAATAGCCACAGCCTTCATAGGATACGTCCTCCCA
>290Gal_Oc
GCAATACACTACAACGCAGATATTAACTCCGCATTCTTATCAATTACTCACATCCACCGAGATGTTCAATACGGCTGATTTATCCGAAATATCCACGCTAACGGAGCATCAATATTCTTTATCTGTGTTTATATACACATTGGACGAGGTTTATACTACGGGTCCTATTTATTTACTGAAACCTGAAACATTGGAGTATTACTTCTCCTATTAGTAATAGCCACAGCCTTCATAGGATACGTCCTCCCA
>291Gal_Oc
GCAATACACTACAACGCAGATATTAACTCCGCATTCTTATCAATTACTCACATCCACCGAGATGTTCAATACGGCTGATTTATCCGAAATATCCACGCTAACGGAGCATCAATATTCTTTATCTGTGTTTATATACACATTGGACGAGGTTTATACTACGGGTCCTATTTATTTACTGAAACCTGAAACATTGGAGTATTACTTCTCCTATTAGTAATAGCCACAGCCTTCATAGGATACGTCCTCCCA
>292Gal_Oc
GCAATACACTACAACGCAGATATTAACTCCGCATTCTTATCAATTACTCACATCCACCGAGATGTTCAATACGGCTGATTTATCCGAAATATCCACGCTAACGGAGCATCAATATTCTTTATCTGTGTTTATATACACATTGGACGAGGTTTATACTACGGGTCCTATTTATTTACTGAAACCTGAAACATTGGAGTATTACTTCTCCTATTAGTAATAGCCACAGCCTTCATAGGATACGTCCTCCCA
>311DNtHu_Oc
GCAATACACTATAACGCAGATATTAACTCTGCATTCTTATCAATTACCCACATCCACCGAGATGTCCAACACGGTTGACTTATCCGAAATATTCACGCCAACGGAGCATCACTGTTCTTTATCTGTATTTATATACATATCGGACGAGGTTTGTACTATGGGTCCTACCTATTTACTGAAACCTGAAATATTGGAGTCTTACTTCTCCTATTAGTAATAGCCACAGCCTTCATAGGATATGTCCTCCCA
>313DNtHu_Oc
GCAATACACTACAACGCAGATATTAACTCCGCATTCTTATCAATTACCCACATCCACCGAGATGTACAACACGGTTGACTTATCCGAAATATTCACGCCAACGGAGCATCACTATTCTTTATCTGTATTTATATACATATCGGACGAGGCTTATACTACGGGTCCTACTTATTTACTGAAACCTGAAACATTGGAGTCTTACTTCTCCTACTAGTAATAGCCACAGCCTTCATAGGATATGTCCTCCCA
>319DNtHu_Oc
GCAATACACTATAATGCAGATATTAACTCTGCATTCTTATCAATTACCCACATCCACCGAGATGTCCAACACGGTTGACTTATCCGAAATATTCACGCCAACGGAGCATCACTGTTCTTTATCTGTATTTATATACATATCGGACGAGGTTTGTACTATGGGTCCTACCTATTTACTGAAACCTGAAATATTGGAGTCTTACTTCTCCTATTAGTAATAGCCACAGCCTTCATAGGATATGTCCTCCCA
>323DNcHu_Oc
GCAATACACTATAACGCAGATATTAACTCTGCATTCTTATCAATTACCCACATCCACCGAGATGTCCAACACGGTTGACTTATCCGAAATATTCACGCCAACGGAGCATCACTGTTCTTTATCTGTATTTATATACATATCGGACGAGGTTTGTACTATGGGTCCTACCTATTTACTGAAACCTGAAATATTGGAGTCTTACTTCTCCTATTAGTAATAGCCACAGCCTTCATAGGATATGTCCTCCCA
>324DNcHu_Oc
GCAATACACTATAACGCAGATATTAACTCTGCATTCTTATCAATTACCCACATCCACCGAGATGTCCAACACGGTTGACTTATCCGAAATATTCACGCCAACGGAGCATCACTGTTCTTTATCTGTATTTATATACATATCGGACGAGGTTTGTACTATGGGTCCTACCTATTTACTGAAACCTGAAATATTGGAGTCTTACTTCTCCTATTAGTAATAGCCACAGCCTTCATAGGATATGTCCTCCCA
