# Supplementary material for: Population structure of three Psammodromus species in the Iberian Peninsula
Source: PeerJ. 2015 Jun 4;3:e994. doi: 10.7717/peerj.994 (PMC4458133; doi:10.7717/peerj.994)
Supplement: Supplemental Information 3 — Psammodromus hispanicus Cytochrome B sequences dataset in fasta format. [file peerj-03-994-s003.fas]

>46Mu_Hi
GCAATACACTATAATGCAGATATTAACTCCGCATTCTTATCAGTAACCCACATCCATCGAGATGTTCAACACGGGTGACTAATCCGAAATATTCACGCCAACGGAGCATCACTATTCTTTATCTGCATTTATCTACACATTGGACGAGGCCTATACTATGGATCCTACCTATTTACTGAAACCTGAAACATTGGAGTTCTTCTTCTTCTACTAGTGATAGCCACAGCTTTCATAGGATATGTACTCCCA
>47Mu_Hi
GCAATACACTATAATGCAGATATTAACTCCGCATTCTTATCAGTAACCCACATTCATCGAGATGTTCAACACGGATGACTAATCCGAAATATTCACGCCAACGGAGCATCACTATTCTTTATCTGCATTTATCTTCACATTGGACGAGGCCTATACTATGGATCCTACCTGTTTACTGAAACCTGAAACATTGGGGTTCTTCTTCTTCTGCTAGTAATAGCCACAGCTTTCATAGGATATGTACTCCCA
>48Mu_Hi
GCAATACACTATAATGCAGATATTAACTCCGCATTCTTATCAGTAACCCACATTCATCGAGATGTTCAACACGGATGACTAATCCGAAATATTCACGCCAACGGAGCATCACTATTCTTTATCTGCATTTATCTTCACATTGGACGAGGCCTATACTATGGATCCTACCTGTTTACTGAAACCTGAAACATTGGGGTTCTTCTTCTTCTGCTAGTAATAGCCACAGCTTTCATAGGATATGTACTCCCA
>50Mu_Hi
GCAATACACTATAATGCAGATATTAACTCCGCATTCTTATCAGTAACCCACATTCATCGAGATGTTCAACACGGATGACTAATCCGAAATATTCACGCCAACGGAGCATCACTATTCTTTATCTGCATTTATCTTCACATTGGACGAGGCCTATACTATGGATCCTACCTGTTTACTGAAACCTGAAACATTGGGGTTCTTCTTCTTCTGCTAGTAATAGCCACAGCTTTCATAGGATATGTACTCCCA
>51Mu_Hi
GCAATACACTATAATGCAGATATTAACTCCGCATTCTTATCAGTAACCCACATTCATCGAGATGTTCAACACGGATGACTAATCCGAAATATTCACGCCAACGGAGCATCACTATTCTTTATCTGCATTTATCTTCACATTGGACGAGGCCTATACTATGGATCCTACCTGTTTACTGAAACCTGAAACATTGGGGTTCTTCTTCTTCTGCTAGTAATAGCCACAGCTTTCATAGGATATGTACTCCCA
>52Mu_Hi
GCAATACACTATAATGCAGATATTAACTCCGCATTCTTATCAGTAACCCACATTCATCGAGATGTTCAACACGGATGACTAATCCGAAATATTCACGCCAACGGAGCATCACTATTCTTTATCTGCATTTATCTTCACATTGGACGAGGCCTATACTATGGATCCTACCTGTTTACTGAAACCTGAAACATTGGGGTTCTTCTTCTTCTGCTAGTAATAGCCACAGCTTTCATAGGATATGTACTCCCA
>53Mu_Hi
GCAATACACTATAATGCAGATATTAACTCCGCATTCTTATCAGTAACCCACATTCATCGAGATGTTCAACACGGATGACTAATCCGAAATATTCACGCCAACGGAGCATCACTATTCTTTATCTGCATTTATCTTCACATTGGACGAGGCCTATACTATGGATCCTACCTGTTTACTGAAACCTGAAACATTGGAGTTCTTCTTCTTCTACTAGTAATAGCCACAGCTTTCATAGGATATGTACTCCCA
>54Mu_Hi
GCAATACACTATAATGCAGATATTAACTCCGCATTCTTATCAGTAACCCACATTCATCGAGATGTTCAACACGGATGACTAATCCGAAATATTCACGCCAACGGAGCATCACTATTCTTTATCTGCATTTATCTTCACATTGGACGAGGCCTATACTATGGATCCTACCTGTTTACTGAAACCTGAAACATTGGGGTTCTTCTTCTTCTGCTAGTAATAGCCACAGCTTTCATAGGATATGTACTCCCA
>55Mu_Hi
GCAATACACTATAATGCAGATATTAACTCCGCATTCTTATCAGTAACCCACATTCATCGAGATGTTCAACACGGATGACTAATCCGAAATATTCACGCCAACGGAGCATCACTATTCTTTATCTGCATTTATCTTCACATTGGACGAGGCCTATACTATGGATCCTACCTGTTTACTGAAACCTGAAACATTGGAGTTCTTCTTCTTCTACTAGTAATAGCCACAGCTTTCATAGGATATGTACTCCCA
>176Lg_Hi
GCAATACACTATAATGCAGATATTAACTCCGCATTCTTATCAGTAACCCATATTCATCGAGATGTTCAACACGGATGACTAATCCGAAATATTCACGCCAACGGAGCATCACTATTCTTTATCTGCATTTATCTTCACATTGGACGAGGCCTATACTATGGATCCTACCTGTTTACTGAAACCTGAAACATTGGAGTTCTTCTTCTTCTACTAGTAATAGCCACAGCTTTCATAGGATATGTACTCCCA
>177Lg_Hi
GCAATACACTATAATGCAGATATTAACTCCGCATTCTTATCAGTAACCCACATTCATCGAGATGTTCAACACGGATGACTAATCCGAAATATTCACGCCAACGGAGCATCACTATTCTTTATCTGCATTTATCTTCACATTGGACGAGGCCTATACTATGGATCCTACCTGTTTACTGAAACCTGAAACATTGGAGTTCTTCTTCTTCTACTAGTAATAGCCACAGCTTTCATAGGATATGTACTCCCA
>178Lg_Hi
GCAATACACTATAATGCAGATATTAACTCCGCATTCTTATCAGTAACCCATATTCATCGAGATGTTCAACACGGATGACTAATCCGAAATATTCACGCCAACGGAGCATCACTATTCTTTATCTGCATTTATCTTCACATTGGACGAGGCCTATACTATGGATCCTACCTGTTTACTGAAACCTGAAACATTGGAGTTCTTCTTCTTCTACTAGTAATAGCCACAGCTTTCATAGGATATGTACTCCCA
>179Lg_Hi
GCAATACACTATAATGCAGATATTAACTCCGCATTCTTATCAGTAACCCACATTCATCGAGATGTTCAACACGGATGACTAATCCGAAATATTCACGCCAACGGAGCATCACTATTCTTTATCTGCATTTATCTTCACATTGGACGAGGCCTATACTATGGATCCTACCTGTTTACTGAAACCTGAAACATTGGAGTTCTTCTTCTTCTACTAGTAATAGCCACAGCTTTCATAGGATATGTACTCCCA
>180Lg_Hi
GCAATACACTATAATGCAGATATTAACTCCGCATTCTTATCAGTAACCCACATTCATCGAGATGTTCAACACGGATGACTAATCCGAAATATTCACGCCAACGGAGCATCACTATTCTTTATCTGCATTTATCTTCACATTGGACGAGGCCTATACTATGGATCCTACCTGTTTACTGAAACCTGAAACATTGGAGTTCTTCTTCTTCTACTAGTAATAGCCACAGCTTTCATAGGATATGTACTCCCA
>181Lg_Hi
GCAATACACTATAATGCAGATATTAACTCCGCATTCTTATCAGTAACCCACATTCATCGAGATGTTCAACACGGATGACTAATCCGAAATATTCACGCCAACGGAGCATCACTATTCTTTATCTGCATTTATCTTCACATTGGACGAGGCCTATACTATGGATCCTACCTGTTTACTGAAACCTGAAACATTGGAGTTCTTCTTCTTCTACTAGTAATAGCCACAGCTTTCATAGGATATGTACTCCCA
>182Lg_Hi
GCAATACACTATAATGCAGATATTAACTCCGCATTCTTATCAGTAACCCACATTCATCGAGATGTTCAACACGGATGACTAATCCGAAATATTCACGCCAACGGAGCATCACTATTCTTTATCTGCATTTATCTTCACATTGGACGAGGCCTATACTATGGATCCTACCTGTTTACTGAAACCTGAAACATTGGAGTTCTTCTTCTTCTACTAGTAATAGCCACAGCTTTCATAGGATATGTACTCCCA
>183Lg_Hi
GCAATACACTATAATGCAGATATTAACTCCGCATTCTTATCAGTAACCCACATTCATCGAGATGTTCAACACGGATGACTAATCCGAAATATTCACGCCAACGGAGCATCACTATTCTTTATCTGCATTTATCTTCACATTGGACGAGGCCTATACTATGGATCCTACCTGTTTACTGAAACCTGAAACATTGGAGTTCTTCTTCTTCTACTAGTAATAGCCACAGCTTTCATAGGATATGTACTCCCA
>184Lg_Hi
GCAATACACTATAATGCAGATATTAACTCCGCATTCTTATCAGTAACCCACATTCATCGAGATGTTCAACACGGATGACTAATCCGAAATATTCACGCCAACGGAGCATCACTATTCTTTATCTGCATTTATCTTCACATTGGACGAGGCCTATACTATGGATCCTACCTGTTTACTGAAACCTGAAACATTGGAGTTCTTCTTCTTCTACTAGTAATAGCCACAGCTTTCATAGGATATGTACTCCCA
>185Lg_Hi
GCAATACACTATAATGCAGATATTAACTCCGCATTCTTATCAGTAACCCACATTCATCGAGATGTTCAACACGGATGACTAATCCGAAATATTCACGCCAACGGAGCATCACTATTCTTTATCTGCATTTATCTTCACATTGGACGAGGCCTATACTATGGATCCTACCTGTTTACTGAAACCTGAAACATTGGAGTTCTTCTTCTTCTACTAGTAATAGCCACAGCTTTCATAGGATATGTACTCCCA
>186Lg_Hi
GCAATACACTATAATGCAGATATTAACTCCGCATTCTTATCAGTAACCCACATTCATCGAGATGTTCAACACGGATGACTAATCCGAAATATTCACGCCAACGGAGCATCACTATTCTTTATCTGCATTTATCTTCACATTGGACGAGGCCTATACTATGGATCCTACCTGTTTACTGAAACCTGAAACATTGGAGTTCTTCTTCTTCTACTAGTAATAGCCACAGCTTTCATAGGATATGTACTCCCA
>187Lg_Hi
GCAATACACTATAATGCAGATATTAACTCCGCATTCTTATCAGTAACCCACATTCATCGAGATGTTCAACACGGATGACTAATCCGAAATATTCACGCCAACGGAGCATCACTATTCTTTATCTGCATTTATCTTCACATTGGACGAGGCCTATACTATGGATCCTACCTGTTTACTGAAACCTGAAACATTGGAGTTCTTCTTCTTCTACTAGTAATAGCCACAGCTTTCATAGGATATGTACTCCCA
>188Lg_Hi
GCAATACACTATAATGCAGATATTAACTCCGCATTCTTATCAGTAACCCACATTCATCGAGATGTTCAACACGGATGACTAATCCGAAATATTCACGCCAACGGAGCATCACTATTCTTTATCTGCATTTATCTTCACATTGGACGAGGCCTATACTATGGATCCTACCTGTTTACTGAAACCTGAAACATTGGAGTTCTTCTTCTTCTACTAGTAATAGCCACAGCTTTCATAGGATATGTACTCCCA
>189Lg_Hi
GCAATACACTATAATGCAGATATTAACTCCGCATTCTTATCAGTAACCCACATTCATCGAGATGTTCAACACGGATGACTAATCCGAAATATTCACGCCAACGGAGCATCACTATTCTTTATCTGCATTTATCTTCACATTGGACGAGGCCTATACTATGGATCCTACCTGTTTACTGAAACCTGAAACATTGGAGTTCTTCTTCTTCTACTAGTAATAGCCACAGCTTTCATAGGATATGTACTCCCA
>190Lg_Hi
GCAATACACTATAATGCAGATATTAACTCCGCATTCTTATCAGTAACCCACATTCATCGAGATGTTCAACACGGATGACTAATCCGAAATATTCACGCCAACGGAGCATCACTATTCTTTATCTGCATTTATCTTCACATTGGACGAGGCCTATACTATGGATCCTACCTGTTTACTGAAACCTGAAACATTGGAGTTCTTCTTCTTCTACTAGTAATAGCCACAGCTTTCATAGGATATGTACTCCCA
>191Lg_Hi
GCAATACACTATAATGCAGATATTAACTCCGCATTCTTATCAGTAACCCACATTCATCGAGATGTTCAACACGGATGACTAATCCGAAATATTCACGCCAACGGAGCATCACTATTCTTTATCTGCATTTATCTTCACATTGGACGAGGCCTATACTATGGATCCTACCTGTTTACTGAAACCTGAAACATTGGAGTTCTTCTTCTTCTACTAGTAATAGCCACAGCTTTCATAGGATATGTACTCCCA
>192Lg_Hi
GCAATACACTATAATGCAGATATTAACTCCGCATTCTTATCAGTAACCCACATTCATCGAGATGTTCAACACGGATGACTAATCCGAAATATTCACGCCAACGGAGCATCACTATTCTTTATCTGCATTTATCTTCACATTGGACGAGGCCTATACTATGGATCCTACCTGTTTACTGAAACCTGAAACATTGGAGTTCTTCTTCTTCTACTAGTAATAGCCACAGCTTTCATAGGATATGTACTCCCA
>193Lg_Hi
GCAATACACTATAATGCAGATATTAACTCCGCATTCTTATCAGTAACCCACATTCATCGAGATGTTCAACACGGATGACTAATCCGAAATATTCACGCCAACGGAGCATCACTATTCTTTATCTGCATTTATCTTCACATTGGACGAGGCCTATACTATGGATCCTACCTGTTTACTGAAACCTGAAACATTGGAGTTCTTCTTCTTCTACTAGTAATAGCCACAGCTTTCATAGGATATGTACTCCCA
>194Lg_Hi
GCAATACACTATAATGCAGATATTAACTCCGCATTCTTATCAGTAACCCACATTCATCGAGATGTTCAACACGGATGACTAATCCGAAATATTCACGCCAACGGAGCATCACTATTCTTTATCTGCATTTATCTTCACATTGGACGAGGCCTATACTATGGATCCTACCTGTTTACTGAAACCTGAAACATTGGAGTTCTTCTTCTTCTACTAGTAATAGCCACAGCTTTCATAGGATATGTACTCCCA
>195Lg_Hi
GCAATACACTATAATGCAGATATTAACTCCGCATTCTTATCAGTAACCCACATTCATCGAGATGTTCAACACGGATGACTAATCCGAAATATTCACGCCAACGGAGCATCACTATTCTTTATCTGCATTTATCTTCACATTGGACGAGGCCTATACTATGGATCCTACCTGTTTACTGAAACCTGAAACATTGGAGTTCTTCTTCTTCTACTAGTAATAGCCACAGCTTTCATAGGATATGTACTCCCA
>196Lg_Hi
GCAATACACTATAATGCAGATATTAACTCCGCATTCTTATCAGTAACCCACATTCATCGAGATGTTCAACACGGATGACTAATCCGAAATATTCACGCCAACGGAGCATCACTATTCTTTATCTGCATTTATCTTCACATTGGACGAGGCCTATACTATGGATCCTACCTGTTTACTGAAACCTGAAACATTGGAGTTCTTCTTCTTCTACTAGTAATAGCCACAGCTTTCATAGGATATGTACTCCCA
>197Lg_Hi
GCAATACACTATAATGCAGATATTAACTCCGCATTCTTATCAGTAACCCACATTCATCGAGATGTTCAACACGGATGACTAATCCGAAATATTCACGCCAACGGAGCATCACTATTCTTTATCTGCATTTATCTTCACATTGGACGAGGCCTATACTATGGATCCTACCTGTTTACTGAAACCTGAAACATTGGAGTTCTTCTTCTTCTACTAGTAATAGCCACAGCTTTCATAGGATATGTACTCCCA
>198Lg_Hi
GCAATACACTATAATGCAGATATTAACTCCGCATTCTTATCAGTAACCCACATTCATCGAGATGTTCAACACGGATGACTAATCCGAAATATTCACGCCAACGGAGCATCACTATTCTTTATCTGCATTTATCTTCACATTGGACGAGGCCTATACTATGGATCCTACCTGTTTACTGAAACCTGAAACATTGGAGTTCTTCTTCTTCTACTAGTAATAGCCACAGCTTTCATAGGATATGTACTCCCA
>212ESg_Hi
GCAATACACTATAATGCAGATATTAACTCCGCATTCTTATCAGTAACCCACATTCATCGAGATGTTCAACACGGATGACTAATCCGAAATATTCACGCCAACGGAGCATCACTATTCTTTATCTGCATTTATCTTCACATTGGACGAGGCCTATACTATGGATCCTACCTGTTTACTGAAACCTGAAACATTGGAGTTCTTCTTCTTCTACTAGTAATAGCCACAGCTTTCATAGGATATGTACTCCCA
>213ESg_Hi
GCAATACACTATAATGCAGATATTAACTCCGCATTCTTATCAGTAACCCACATTCATCGAGATGTTCAACACGGATGACTAATCCGAAATATTCACGCCAACGGAGCATCACTATTCTTTATCTGCATTTATCTTCACATTGGACGAGGCCTATACTATGGATCATACCTGTTTACTGAAACCTGAAACATTGGAGTTCTTCTTCTTCTACTAGTAATAGCCACAGCTTTCATAGGATATGTACTCCCA
>214ESg_Hi
GCAATACACTATAATGCAGATATTAACTCCGCATTCTTATCAGTAACCCACATTCATCGAGATGTTCAACACGGATGACTAATCCGAAATATTCACGCCAACGGAGCATCACTATTCTTTATCTGCATTTATCTTCACATTGGACGAGGCCTATACTATGGATCCTACCTGTTTACTGAAACCTGAAACATTGGAGTTCTTCTTCTTCTACTAGTAATAGCCACAGCTTTCATAGGATATGTACTCCCA
>215ESg_Hi
GCAATACACTATAATGCAGATATTAACTCCGCATTCTTATCAGTAACCCACATTCATCGAGATGTTCAACACGGATGACTAATCCGAAATATTCACGCCAACGGAGCATCACTATTCTTTATCTGCATTTATCTTCACATTGGACGAGGCCTATACTATGGATCCTACCTGTTTACTGAAACCTGAAACATTGGAGTTCTTCTTCTTCTACTAGTAATAGCCACAGCTTTCATAGGATATGTACTCCCA
>216ESg_Hi
GCAATACACTATAATGCAGATATTAACTCCGCATTCTTATCAGTAACCCACATTCATCGAGATGTTCAACACGGATGACTAATCCGAAACATTCACGCCAACGGAGCATCACTATTCTTTATCTGCATTTATCTTCACATTGGACGAGGCCTATACTATGGATCCTACCTGTTTACTGAAACCTGAAACATTGGAGTTCTTCTTCTTCTACTAGTAATAGCCACAGCTTTCATAGGATATGTACTCCCA
>217ESg_Hi
GCAATACACTATAATGCAGATATTAACTCCGCATTCTTATCAGTAACCCACATTCATCGAGATGTTCAACACGGATGACTAATCCGAAATATTCACGCCAACGGAGCATCACTATTCTTTATCTGCATTTATCTTCACATTGGACGAGGCCTATACTATGGATCCTACCTGTTTACTGAAACCTGAAACATTGGAGTTCTTCTTCTTCTACTAGTAATAGCCACAGCTTTCATAGGATATGTACTCCCA
>218ESg_Hi
GCAATACACTATAATGCAGATATTAACTCCGCATTCTTATCAGTAACCCACATTCATCGAGATGTTCAACACGGATGACTAATCCGAAATATTCACGCCAACGGAGCATCACTATTCTTTATCTGCATTTATCTTCACATTGGACGAGGCCTATACTATGGATCCTACCTGTTTACTGAAACCTGAAACATTGGAGTTCTTCTTCTTCTACTAGTAATAGCCACAGCTTTCATAGGATATGTACTCCCA
>219ESg_Hi
GCAATACACTATAATGCAGATATTAACTCCGCATTCTTATCAGTAACCCACATTCATCGAGATGTTCAACACGGATGACTAATCCGAAATATTCACGCCAACGGAGCATCACTATTCTTTATCTGCATTTATCTTCACATTGGACGAGGCCTATACTATGGATCCTACCTGTTTACTGAAACCTGAAACATTGGAGTTCTTCTTCTTCTACTAGTAATAGCCACAGCTTTCATAGGATATGTACTCCCA
>220ESg_Hi
GCAATACACTATAATGCAGATATTAACTCCGCATTCTTATCAGTAACCCACATTCATCGAGATGTTCAACACGGATGACTAATCCGAAATATTCACGCCAACGGAGCATCACTATTCTTTATCTGCATTTATCTTCACATTGGACGAGGCCTATACTATGGATCCTACCTGTTTACTGAAACCTGAAACATTGGAGTTCTTCTTCTTCTACTAGTAATAGCCACAGCTTTCATAGGATATGTACTCCCA
>221ESg_Hi
GCAATACACTATAATGCAGATATTAACTCCGCATTCTTATCAGTAACCCACATTCATCGAGATGTTCAACACGGATGACTAATCCGAAATATTCACGCCAACGGAGCATCACTATTCTTTATCTGCATTTATCTTCACATTGGACGAGGCCTATACTATGGATCCTACCTGTTTACTGAAACCTGAAACATTGGAGTTCTTCTTCTTCTACTAGTAATAGCCACAGCTTTCATAGGATATGTACTCCCA
>223ESg_Hi
GCAATACACTATAATGCAGATATTAACTCCGCATTCTTATCAGTAACCCACATTCATCGAGATGTTCAACACGGATGACTAATCCGAAATATTCACGCCAACGGAGCATCACTATTCTTTATCTGCATTTATCTTCACATTGGACGAGGCCTATACTATGGATCCTACCTGTTTACTGAAACCTGAAACATTGGAGTTCTTCTTCTTCTACTAGTAATAGCCACAGCTTTCATAGGATATGTACTCCCA
>224ESg_Hi
GCAATACACTATAATGCAGATATTAACTCCGCATTCTTATCAGTAACCCACATTCATCGAGATGTTCAACACGGATGACTAATCCGAAATATTCACGCCAACGGAGCATCACTATTCTTTATCTGCATTTATCTTCACATTGGACGAGGCCTATACTATGGATCCTACCTGTTTACTGAAACCTGAAACATTGGAGTTCTTCTTCTTCTACTAGTAATAGCCACAGCTTTCATAGGATATGTACTCCCA
>225ESg_Hi
GCAATACACTATAATGCAGATATTAACTCCGCATTCTTATCAGTAACCCACATTCATCGAGATGTTCAACACGGATGACTAATCCGAAATATTCACGCCAACGGAGCATCACTATTCTTTATCTGCATTTATCTTCACATTGGACGAGGCCTATACTATGGATCCTACCTGTTTACTGAAACCTGAAACATTGGAGTTCTTCTTCTTCTACTAGTAATAGCCACAGCTTTCATAGGATATGTACTCCCA
>226ESg_Hi
GCAATACACTATAATGCAGATATTAACTCCGCATTCTTATCAGTAACCCACATTCATCGAGATGTTCAACACGGATGACTAATCCGAAATATTCACGCCAACGGAGCATCACTATTCTTTATCTGCATTTATCTTCACATTGGACGAGGCCTATACTATGGATCCTACCTGTTTACTGAAACCTGAAACATTGGAGTTCTTCTTCTTCTACTAGTAATAGCCACAGCTTTCATAGGATATGTACTCCCA
>227ESg_Hi
GCAATACACTATAATGCAGATATTAACTCCGCATTCTTATCAGTAACCCACATTCATCGAGATGTTCAACACGGATGACTAATCCGAAATATTCACGCCAACGGAGCATCACTATTCTTTATCTGCATTTATCTTCACATTGGACGAGGCCTATACTATGGATCCTACCTGTTTACTGAAACCTGAAACATTGGAGTTCTTCTTCTTCTACTAGTAATAGCCACAGCTTTCATAGGATATGTACTCCCA
>228ESg_Hi
GCAATACACTATAATGCAGATATTAACTCCGCATTCTTATCAGTAACCCACATTCATCGAGATGTTCAACACGGATGACTAATCCGAAATATTCACGCCAACGGAGCATCACTATTCTTTATCTGCATTTATCTTCACATTGGACGAGGCCTATACTATGGATCCTACCTGTTTACTGAAACCTGAAACATTGGAGTTCTTCTTCTTCTACTAGTAATAGCCACAGCTTTCATAGGATATGTACTCCCA
>229ESg_Hi
GCAATACACTATAATGCAGATATTAACTCCGCATTCTTATCAGTAACCCACATTCATCGAGATGTTCAACACGGATGACTAATCCGAAATATTCACGCCAACGGAGCATCACTATTCTTTATCTGCATTTATCTTCACATTGGACGAGGCCTATACTATGGATCCTACCTGTTTACTGAAACCTGAAACATTGGAGTTCTTCTTCTTCTACTAGTAATAGCCACAGCTTTCATAGGATATGTACTCCCA
>230ESg_Hi
GCAATACACTATAATGCAGATATTAACTCCGCATTCTTATCAGTAACCCACATTCATCGAGATGTTCAACACGGATGACTAATCCGAAATATTCACGCCAACGGAGCATCACTATTCTTTATCTGCATTTATCTTCACATTGGACGAGGCCTATACTATGGATCCTACCTGTTTACTGAAACCTGAAACATTGGAGTTCTTCTTCTTCTACTAGTAATAGCCACAGCTTTCATAGGATATGTACTCCCA
>231ESg_Hi
GCAATACACTATAATGCAGATATTAACTCCGCATTCTTATCAGTAACCCACATTCATCGAGATGTTCAACACGGATGACTAATCCGAAATATTCACGCCAACGGAGCATCACTATTCTTTATCTGCATTTATCTTCACATTGGACGAGGCCTATACTATGGATCATACCTGTTTACTGAAACCTGAAACATTGGAGTTCTTCTTCTTCTACTAGTAATAGCCACAGCTTTCATAGGATATGTACTCCCA
>232ESg_Hi
GCAATACACTATAATGCAGATATTAACTCCGCATTCTTATCAGTAACCCACATTCATCGAGATGTTCAACACGGATGACTAATCCGAAATATTCACGCCAACGGAGCATCACTATTCTTTATCTGCATTTATCTTCACATTGGACGAGGCCTATACTATGGATCCTACCTGTTTACTGAAACCTGAAACATTGGAGTTCTTCTTCTTCTACTAGTAATAGCCACAGCTTTCATAGGATATGTACTCCCA
>233ESg_Hi
GCAATACACTATAATGCAGATATTAACTCCGCATTCTTATCAGTAACCCACATTCATCGAGATGTTCAACACGGATGACTAATCCGAAATATTCACGCCAACGGAGCATCACTATTCTTTATCTGCATTTATCTTCACATTGGACGAGGCCTATACTATGGATCCTACCTGTTTACTGAAACCTGAAACATTGGAGTTCTTCTTCTTCTACTAGTAATAGCCACAGCTTTCATAGGATATGTACTCCCA
>234ESg_Hi
GCAATACACTATAATGCAGATATTAACTCCGCATTCTTATCAGTAACCCACATTCATCGAGATGTTCAACACGGATGACTAATCCGAAACATTCACGCCAACGGAGCATCACTATTCTTTATCTGCATTTATCTTCACATTGGACGAGGCCTATACTATGGATCCTACCTGTTTACTGAAACCTGAAACATTGGAGTTCTTCTTCTTCTACTAGTAATAGCCACAGCTTTCATAGGATATGTACTCCCA
>235ESg_Hi
GCAATACACTATAATGCAGATATTAACTCCGCATTCTTATCAGTAACCCACATTCATCGAGATGTTCAACACGGATGACTAATCCGAAATATTCACGCCAACGGAGCATCACTATTCTTTATCTGCATTTATCTTCACATTGGACGAGGCCTATACTATGGATCCTACCTGTTTACTGAAACCTGAAACATTGGAGTTCTTCTTCTTCTACTAGTAATAGCCACAGCTTTCATAGGATATGTACTCCCA
>237ESg_Hi
GCAATACACTATAATGCAGATATTAACTCCGCATTCTTATCAGTAACCCACATTCATCGAGATGTTCAACACGGATGACTAATCCGAAATATTCACGCCAACGGAGCATCACTATTCTTTATCTGCATTTATCTTCACATTGGACGAGGCCTATACTATGGATCCTACCTGTTTACTGAAACCTGAAACATTGGAGTTCTTCTTCTTCTACTAGTAATAGCCACAGCTTTCATAGGATATGTACTCCCA
>238ESg_Hi
GCAATACACTATAATGCAGATATTAACTCCGCATTCTTATCAGTAACCCACATTCATCGAGATGTTCAACACGGATGACTAATCCGAAATATTCACGCCAACGGAGCATCACTATTCTTTATCTGCATTTATCTTCACATTGGACGAGGCCTATACTATGGATCCTACCTGTTTACTGAAACCTGAAACATTGGAGTTCTTCTTCTTCTACTAGTAATAGCCACAGCTTTCATAGGATATGTACTCCCA
>239ESg_Hi
GCAATACACTATAATGCAGATATTAACTCCGCATTCTTATCAGTAACCCACATTCATCGAGATGTTCAACACGGATGACTAATCCGAAATATTCACGCCAACGGAGCATCACTATTCTTTATCTGCATTTATCTTCACATTGGACGAGGCCTATACTATGGATCCTACCTGTTTACTGAAACCTGAAACATTGGAGTTCTTCTTCTTCTACTAGTAATAGCCACAGCTTTCATAGGATATGTACTCCCA
>240ESg_Hi
GCAATACACTATAATGCAGATATTAACTCCGCATTCTTATCAGTAACCCACATTCATCGAGATGTTCAACACGGATGACTAATCCGAAATATTCACGCCAACGGAGCATCACTATTCTTTATCTGCATTTATCTTCACATTGGACGAGGCCTATACTATGGATCCTACCTGTTTACTGAAACCTGAAACATTGGAGTTCTTCTTCTTCTACTAGTAATAGCCACAGCTTTCATAGGATATGTACTCCCA
>241ESg_Hi
GCAATACACTATAATGCAGATATTAACTCCGCATTCTTATCAGTAACCCACATTCATCGAGATGTTCAACACGGATGACTAATCCGAAATATTCACGCCAACGGAGCATCACTATTCTTTATCTGCATTTATCTTCACATTGGACGAGGCCTATACTATGGATCCTACCTGTTTACTGAAACCTGAAACATTGGAGTTCTTCTTCTTCTACTAGTAATAGCCACAGCTTTCATAGGATATGTACTCCCA
>297PTMa_Hi
GCAATACACTATAATGCAGATATTAACTCCGCATTCTTATCAGTAACCCACATTCATCGAGATGTTCAACACGGATGACTAATCCGAAATATTCACGCCAACGGAGCATCACTATTCTTTATCTGCATTTATCTTCACATTGGACGAGGCCTATACTATGGATCCTACCTGTTTACTGAAACCTGAAACATTGGAGTTCTTCTTCTTCTACTAGTAATAGCCACAGCTTTCATAGGATATGTACTCCCA
>298PTMa_Hi
GCAATACACTATAATGCAGATATTAACTCCGCATTCTTATCAGTAACCCACATTCATCGAGATGTTCAACACGGATGACTAATCCGAAATATTCACGCCAACGGAGCATCACTATTCTTTATCTGCATTTATCTTCACATTGGACGAGGCCTATACTATGGATCCTACCTGTTTACTGAAACCTGAAACATTGGAGTTCTTCTTCTTCTACTAGTAATAGCCACAGCTTTCATAGGATATGTACTCCCA
>299PTMa_Hi
GCAATACACTATAATGCAGATATTAACTCCGCATTCTTATCAGTAACCCACATTCATCGAGATGTTCAACACGGATGACTAATCCGAAATATTCACGCCAACGGAGCATCACTATTCTTTATCTGCATTTATCTTCACATTGGACGAGGCCTATACTATGGATCCTACCTGTTTACTGAAACCTGAAACATTGGAGTTCTTCTTCTTCTACTAGTAATAGCCACAGCTTTCATAGGATATGTACTCCCA
>301PTMa_Hi
GCAATACACTATAATGCAGATATTAACTCCGCATTCTTATCAGTAACCCACATTCATCGAGATGTTCAACACGGATGACTAATCCGAAATATTCACGCCAACGGAGCATCACTATTCTTTATCTGCATTTATCTTCACATTGGACGAGGCCTATACTATGGATCCTACCTGTTTACTGAAACCTGAAACATTGGAGTTCTTCTTCTTCTACTAGTAATAGCCACAGCTTTCATAGGATATGTACTCCCA
>302PTMa_Hi
GCAATACACTATAATGCAGATATTAACTCCGCATTCTTATCAGTAACCCACATTCATCGAGATGTTCAACACGGATGACTAATCCGAAATATTCACGCCAACGGAGCATCACTATTCTTTATCTGCATTTATCTTCACATTGGACGAGGCCTATACTATGGATCCTACCTGTTTACTGAAACCTGAAACATTGGAGTTCTTCTTCTTCTACTAGTAATAGCCACAGCTTTCATAGGATATGTACTCCCA
>303PTMa_Hi
GCAATACACTATAATGCAGATATTAACTCCGCATTCTTATCAGTAACCCACATTCATCGAGATGTTCAACACGGATGACTAATCCGAAATATTCACGCCAACGGAGCATCACTATTCTTTATCTGCATTTATCTTCACATTGGACGAGGCCTATACTATGGATCCTACCTGTTTACTGAAACCTGAAACATTGGAGTTCTTCTTCTTCTACTAGTAATAGCCACAGCTTTCATAGGATATGTACTCCCA
>304PTMa_Hi
GCAATACACTATAATGCAGATATTAACTCCGCATTCTTATCAGTAACCCACATTCATCGAGATGTTCAACACGGATGACTAATCCGAAATATTCACGCCAACGGAGCATCACTATTCTTTATCTGCATTTATCTTCACATTGGACGAGGCCTATACTATGGATCCTACCTGTTTACTGAAACCTGAAACATTGGGGTTCTTCTTCTTCTACTAGTAATAGCCACAGCTTTCATAGGATATGTACTCCCA
>305PTMa_Hi
GCAATACACTATAATGCAGATATTAACTCCGCATTCTTATCAGTAACCCACATTCATCGAGATGTTCAACACGGATGACTAATCCGAAATATTCACGCCAACGGAGCATCACTATTCTTTATCTGCATTTATCTTCACATTGGACGAGGCCTATACTATGGATCCTACCTGTTTACTGAAACCTGAAACATTGGAGTTCTTCTTCTTCTACTAGTAATAGCCACAGCTTTCATAGGATATGTACTCCCA
>306PTMa_Hi
GCAATACACTATAATGCAGATATTAACTCCGCATTCTTATCAGTAACCCACATCCATCGAGATGTTCAACATGGGTGACTAATCCGAAATATTCACGCCAACGGAGCATCACTATTCTTTATCTGCATTTATCTACACATTGCACGAGGCCTATACTATGGATCCTACCTATTTACTGAAACCTGAAACATTGGAGTTCTTCTTCTTCTACTAGTGATAGCCACAGCTTTCATAGGATATGTACTCCCA
